# Supplementary material for: Toward a Comprehensive Anatomical Matrix for Crown Birds: Phylogenetic Insights from the Pectoral Girdle and Forelimb Skeleton
Source: Integr Org Biol. 2025 Jul 24;7(1):obaf029. doi: 10.1093/iob/obaf029 (PMC12409627; doi:10.1093/iob/obaf029)
Supplement: obaf029_Supplemental_Files [file obaf029_supplemental_files.zip]

Archive with 8 entries (8 files):
- Supplementary Material S1 - Character list.docx
- Supplementary Material S2 - Forelimb measurements.xlsx
- Supplementary Material S3 - Specimen numbers.docx
- Supplementary Material S4 - Phylogenetic matrix.nex
- Supplementary Material S5 - RF index calculation.zip
- Supplementary Material S6 - Similarity calculation.zip
- Supplementary Material S7 - Homoplasy analyses.zip
- Supplementary Material S8 - Character mapping.zip
