# Supplementary material for: Toward a Comprehensive Anatomical Matrix for Crown Birds: Phylogenetic Insights from the Pectoral Girdle and Forelimb Skeleton
Source: Integr Org Biol. 2025 Jul 24;7(1):obaf029. doi: 10.1093/iob/obaf029 (PMC12409627; doi:10.1093/iob/obaf029)
Supplement: obaf029_Supplemental_Files [file obaf029_supplemental_files.zip › Supplementary Material S4 - Phylogenetic matrix.nex]

#NEXUS
[ File saved by NDE version 0.5.0, Thu Jul 10 21:53:00 2025 ]
BEGIN TAXA;
	DIMENSIONS NTAX=77;
	TAXLABELS
		'Gansus yumenensis'
		'Ichthyornis dispar'
		'Eudromia elegans'
		'Chauna chavaria'
		'Anseranas semipalmata'
		'Dendrocygna bicolor'
		'Alectura lathami'
		'Ortalis ruficauda'
		'Rollulus rouloul'
		'Phoenicopterus ruber'
		'Podilymbus podiceps'
		'Monias benschi'
		'Pterocles quadricinctus'
		'Columba livia'
		'Corythaeola cristata'
		'Ardeotis australis'
		'Tapera naevia'
		'Caprimulgus macrurus'
		'Nyctibius griseus'
		'Podargus strigoides'
		'Aegotheles cristatus'
		'Streptoprocne zonaris'
		'Florisuga mellivora'
		'Opisthocomus hoazin'
		'Psophia crepitans'
		'Aramus guarauna'
		'Balearica pavonina'
		'Podica senegalensis'
		'Sarothrura elegans'
		'Rallus limicola'
		'Burhinus senegalensis'
		'Charadrius vociferus'
		'Rostratula benghalensis'
		'Limosa lapponica'
		'Turnix varius'
		'Alca torda'
		'Sterna hirundo'
		'Eurypyga helias'
		'Phaethon lepturus'
		'Gavia stellata'
		'Spheniscus humboldti'
		'Phoebastria irrorata'
		'Oceanites oceanicus'
		'Pagodroma nivea'
		'Leptoptilos crumenifer'
		'Fregata aquila'
		'Sula dactylatra'
		'Leucocarbo atriceps'
		'Eudocimus ruber'
		'Scopus umbretta'
		'Pelecanus occidentalis'
		'Tigrisoma lineatum'
		'Coragyps atratus'
		'Pandion haliaetus'
		'Elanus caeruleus'
		'Tyto alba'
		'Ninox novaeseelandiae'
		'Urocolius macrourus'
		'Leptosomus discolor'
		'Trogon melanurus'
		'Upupa epops'
		'Bucorvus abyssinicus'
		'Coracias benghalensis'
		'Merops orientalis'
		'Alcedo atthis'
		'Bucco capensis'
		'Psilopogon chrysopogon'
		'Jynx torquilla'
		'Cariama cristata'
		'Micrastur ruficollis'
		'Nestor notabilis'
		'Psittacus erithacus'
		'Acanthisitta chloris'
		'Erythropitta erythrogaster'
		'Neopelma chrysocephalum'
		'Menura novaehollandiae'
		'Climacteris melanurus'
		;
ENDBLOCK;
BEGIN CHARACTERS;
	DIMENSIONS NCHAR=203;
	FORMAT DATATYPE=STANDARD MISSING=? GAP=- SYMBOLS="012345678";
	CHARLABELS
		[1] 'Furcula, overall form of shafts in cranial or caudal view '
		[2] 'Furcula, craniocaudal curvature in lateral view, exclusive of omal extremities'
		[3] 'Furcula, protruding articular facets for acrocoracoids'
		[4] 'Furcula, fusion at midline'
		[5] 'Furcula, acromial processes, omal extremities'
		[6] 'Furcula, acromial processes, craniocaudal orientation'
		[7] 'Furcula, interclavicle dorsal process'
		[8] 'Furcula, hypocleideum'
		[9] 'Furcula, hypocleideum length measured in lateral view'
		[10] 'Furcula, hypocleideum, orientation of primary axis in lateral view'
		[11] 'Furcula, symphysis'
		[12] 'Furcula, clavicular shafts'
		[13] 'Furcula, clavicular shafts, pneumatic foramina on lateral surfaces'
		[14] 'Sternum, external spine'
		[15] 'Sternum, external spine length'
		[16] 'Sternum, external spine in lateral view'
		[17] 'Sternum, external spine in lateral view'
		[18] 'Sternum, external spine in dorsal or ventral view'
		[19] 'Sternum, external spine, tongue-shaped ventral projection'
		[20] 'Sternum, internal spine'
		[21] 'Sternum, ossified connection between external and internal spines '
		[22] 'Sternum, cranial margin, coracoid sulcus, dorsal lip, pair of cranially extending flanges on cranial margin'
		[23] 'Sternum, cranial margin, coracoid sulcus, ventral lip, external labial tubercle'
		[24] 'Sternum, cranial margin, coracoid sulcus, ventral lip, angle of lateral portion relative to midline of sternum in ventral view'
		[25] 'Sternum, cranial margin, coracoid sulci extent across midline'
		[26] 'Sternum, cranial margin, coracoid sulci, pneumatic foramen'
		[27] 'Sternum, cranial margin, angle of craniolateral process'
		[28] 'Sternum, dorsal surface, median sulcus'
		[29] 'Sternum, dorsal surface, pneumatic foramen in median sulcus immediately caudal to cranial margin, exclusive of pneumatic pores'
		[30] 'Sternum, dorsal surface, bony lamina immediately caudal to cranial margin'
		[31] 'Sternum, dorsal surface, site of median sulcus and/or pneumatic foramen'
		[32] 'Sternum, dorsal surface, additional pneumatic pores, exclusive of those included within pneumatic foramen, cranial margin'
		[33] 'Sternum, dorsal surface, additional pneumatic pores, exclusive of those included within pneumatic foramen, median sulcus'
		[34] 'Sternum, ventrolateral sulcus (longitudinal trough on ventral surface immediately medial to costal proccesses)'
		[35] 'Sternum, costal margin, craniocaudal length relative to that of entire sternum along medial axis'
		[36] 'Sternum, costal margin, number of articular facets for sternal ribs'
		[37] 'Sternum, costal margin, intercostal incisures, pneumatic pores'
		[38] 'Sternum, dorsolateral intermuscular line'
		[39] 'Sternum, ventromedial intermuscular line'
		[40] 'Sternum, keel'
		[41] 'Sternum, keel, cranial margin, keel sulcus'
		[42] 'Sternum, keel, cranial margin, keel sulcus or homologous site, pneumatic foramen'
		[43] 'Sternum, keel, site of apex relative to cranial end of sternal main body (excluding external spine)'
		[44] 'Sternum, keel, recurved cranial margin'
		[45] 'Sternum, keel, apex shape in lateral view'
		[46] 'Sternum, keel, articular facet for furcula'
		[47] 'Sternum, keel, position of articular facet for furcula relative to apex of keel'
		[48] 'Sternum, keel, cranial margin, degree of thickening in cranial view'
		[49] 'Sternum, keel, depth of keel relative to total height of sternum, the latter as measured in a straight line from maximal depth of keel to the dorsal extent of the costal margin at its midpoint with the keel held at a vertical angle'
		[50] 'Sternum, keel, caudal extent'
		[51] 'Sternum, caudal margin, fenestrae and incisurae'
		[52] 'Sternum, caudal margin, cranial extent of lateral fenestrae or incisurae'
		[53] 'Sternum, caudal margin, cranial extent of medial fenestrae or incisurae'
		[54] 'Sternum, caudal margin, caudolateral trabecula (if present), transverse expansion'
		[55] 'Sternum, caudal margin, caudolateral trabecula, orientation of main axis'
		[56] 'Sternum, caudal margin, intermediate trabecula, orientation of main axis'
		[57] 'Sternum, lateral branch of the caudolateral trabecula'
		[58] 'Sternum, caudal margin, ossified distal connection between caudolateral and intermediate or median trabeculae'
		[59] 'Sternum, caudal margin, ossified distal connection between intermediate and median trabeculae'
		[60] 'Sternum, caudal margin, median trabecula, form of margin and caudal termination'
		[61] 'Sternum, caudal margin, median trabecula, shape of margin and caudal termination'
		[62] 'Sternum, caudal margin, caudal extents of caudolateral and median trabeculae, as compared to caudal margin'
		[63] 'Proportions of scapula and coracoid'
		[64] 'Coracoid, acrocoracoid process, principal dorsoventral orientation relative to major craniocaudal axis of coracoid in lateral view'
		[65] 'Coracoid, acrocoracoid process, medial curvature'
		[66] 'Coracoid, acrocoracoid process, impression for acrocoracohumeral ligament'
		[67] 'Coracoid, infra-acrocoracoid recess'
		[68] 'Coracoid, dorsal view, scapular cotyle '
		[69] 'Coracoid, dorsal view, articular facet for humerus '
		[70] 'Coracoid, dorsal view, procoracoid process'
		[71] 'Coracoid, omal end, main body of coracoid at ventromedial margin of supracoracoid sulcus'
		[72] 'Coracoid, shaft, supracoracoid nerve foramen'
		[73] 'Coracoid, shaft, supracoracoid nerve foramen'
		[74] 'Coracoid, shaft, length relative to width of articular facet for sternum'
		[75] 'Coracoid, shaft, line linking acrocoracoid process and medial angle forming angle with line linking lateral and medial extremes of sternal facet '
		[76] 'Coracoid, shaft, several muscle scars diagonally traversing dorsal surface'
		[77] 'Coracoid, sternal end, notch in medial margin'
		[78] 'Coracoid, sternal end, impression of m. sternocoracoidei on dorsal surface of sternal extremity'
		[79] 'Coracoid, sternal end, dorsal surface, pneumatic foramen in impression of m. sternocoracoidei'
		[80] 'Coracoid, sternal end, medial crest'
		[81] 'Coracoid, sternal end, extent of lateral process'
		[82] 'Coracoid, sternal end, lateral process shape'
		[83] 'Coracoid, sternal end, articular facet for sternum, cranial extent of cranial margin of external lip relative to that of internal lip'
		[84] 'Coracoid, sternal end, cranial curvature of articular facet in dorsal view'
		[85] 'Coracoid, sternal end, ventral curvature of articular facet in sternal view'
		[86] 'Coracoid, sternal end, external lip in sternal view'
		[87] 'Coracoid, sternal end, external lip expansion'
		[88] 'Coracoid, sternal end, internal lip in sternal view'
		[89] 'Coracoid, sternal end, internal lip expansion'
		[90] 'Scapula, acromion in dorsal view'
		[91] 'Scapula, acromion, cranial extent with scapular neck horizontal'
		[92] 'Scapula, cranial end, pneumatic foramen'
		[93] 'Scapula, ventral surface under articular facet for humerus, pneumatic fossa'
		[94] 'Scapula, shaft, monotonic ventral curvature'
		[95] 'Scapula, shaft, lateral view, longitudinal concavity'
		[96] 'Scapula, shaft, lateral view, mound-shaped tuberosity on lateral surface'
		[97] 'Scapula, shaft, lateral view, shape of distal portion'
		[98] 'Scapula, shaft, dorsal view, lateral curvature'
		[99] 'Proportions of humerus relative to total length of [humerus + ulna + carpometacarpus]'
		[100] 'Humerus, proximal end, capital incisure'
		[101] 'Humerus, proximal end, ventral tubercle'
		[102] 'Humerus, proximal end, ventral tubercle, proximodistal position relative to pneumotricipital fossa or homologous site'
		[103] 'Humerus, proximal end, ventral tubercle, proximal elevation regardless of pneumotricipital fossa exposure'
		[104] 'Humerus, proximal end, dorsal tubercle'
		[105] 'Humerus, proximal end, dorsal tubercle'
		[106] 'Humerus, proximal end, caudal view, capital shaft ridge'
		[107] 'Humerus, proximal end, caudal view, humeral head orientation relative to capital shaft'
		[108] 'Humerus, proximal end, caudal view, marked oval depression at insertion site of m. scapulohumeralis cranialis'
		[109] 'Humerus, proximal end, caudal view, foramen in pneumotricipital fossa'
		[110] 'Humerus, proximal end, caudal view, pneumotricipital fossa, dorsal ramus'
		[111] 'Humerus, proximal end, caudal view, second (dorsal) pneumotricipital fossa'
		[112] 'Humerus, proximal end, caudal view, dorsal pneumotricipital fossa form'
		[113] 'Humerus, proximal end, cranial view, intertubercular plane, coracobrachial nerve sulcus'
		[114] 'Humerus, proximal end, cranial view, ridge ventral to impression of m. pectoralis'
		[115] 'Humerus, proximal end, cranial view, dorsoventral extent of transverse ligamental sulcus '
		[116] 'Humerus, proximal end, cranial view, ventral section of transverse ligament sulcus, marked triangular raised subplanar region delimited by pronounced marginal crests enclosing deep ventral pit'
		[117] 'Humerus, proximal end, bicipital crest'
		[118] 'Humerus, proximal end, bicipital crest, cranial surface'
		[119] 'Humerus, proximal end, deltopectoral crest orientation'
		[120] 'Humerus, proximal end, deltopectoral crest'
		[121] 'Humerus, proximal end, deltopectoral crest shape'
		[122] 'Humerus, proximal end, deltopectoral crest, proximodistal length relative to main body of humerus '
		[123] 'Humerus, proximal end, deltopectoral crest, oblique caudal view, proximodistal extent relative to that of bicipital crest'
		[124] 'Humerus, proximal end, deltopectoral crest, caudal view'
		[125] 'Humerus, shaft, dorsoventral curvature distal to deltopectoral crest'
		[126] 'Humerus, shaft width'
		[127] 'Humerus, distal end, caudal view, olecranon fossa'
		[128] 'Humerus, distal end, caudal view, tendinal sulcus of m. scapulotricipitalis'
		[129] 'Humerus, distal end, caudal view, tendinal sulcus of m. scapulotricipitalis'
		[130] 'Humerus, distal end, caudal view, proximal site of ventral epicondyle (entepicondyle) relative to ventral condyle '
		[131] 'Humerus, distal end, caudal view, flexor process '
		[132] 'Humerus, distal end, cranial view, brachial fossa'
		[133] 'Humerus, distal end, cranial view, dorsoventral position of brachial fossa relative to medial axis of humerus'
		[134] 'Humerus, distal end, cranial view, depth of brachial fossa'
		[135] 'Humerus, distal end, cranial view, dorsal supracondylar process '
		[136] 'Humerus, distal end, cranial view, dorsal supracondylar process'
		[137] 'Humerus, distal end, cranial view, dorsal supracondylar process'
		[138] 'Humerus, distal end, cranial view, dorsal epicondyle'
		[139] 'Humerus, distal end, cranial view, proximal margin of dorsal condyle'
		[140] 'Humerus, distal end, cranial view, proximal extent of dorsal condyle relative to distal margin of brachial fossa'
		[141] 'Humerus, distal end, cranial view, ventral supracondylar tubercle'
		[142] 'Humerus, distal end, ventral view, scar of m. flexor carpi ulnaris on flexor process '
		[143] 'Humerus, distal end, ventral view, origin of m. flexor carpi ulnaris on flexor process (if present as two scars)'
		[144] 'Radius, shaft, craniocaudal curvature'
		[145] 'Radius, shaft, osseous loop'
		[146] 'Radius, proximal end, radial bicipital tubercle'
		[147] 'Radius, distal end, radial tendinal sulcus'
		[148] 'Radius, distal end, ventral aponeurosis tubercle shape'
		[149] 'Ulna, proximal end, dorsal cotylar process'
		[150] 'Ulna, proximal end, dorsal cotylar process, articular facet relative to ventral cotyle '
		[151] 'Ulna, proximal end, dorsal cotylar process, intercotylar crest'
		[152] 'Ulna, proximal end, deep pit distal to rim of ventral cotyle'
		[153] 'Ulna, proximal end, humeroulnar trochlea'
		[154] 'Ulna, proximal end, cranial margin, impression of m. brachialis'
		[155] 'Ulna, proximal end, dorsal view, radial incisure '
		[156] 'Ulna, proximal end, scapulotricipital impression'
		[157] 'Ulna, proximal end, ventral collateral ligamental tubercle'
		[158] 'Ulna, proximal end, olecranon'
		[159] 'Ulna, shaft, craniocaudal curvature'
		[160] 'Ulna, shaft, quill knobs'
		[161] 'Ulna, distal end, radial depression '
		[162] 'Ulna, distal end, carpal tubercle'
		[163] 'Scapholunare, sulcus for tendon of m. extensor longus alulae '
		[164] 'Scapholunare, pneumatic foramina on distal surface'
		[165] 'Pisiform, cranial extent of dorsal and ventral rami'
		[166] 'Pisiform, tubercle at insertion point of humerocarpal ligament '
		[167] 'Pisiform, ligamental groove on ventral ramus'
		[168] 'Carpometacarpus, dentiform process (metacarpal protuberance)'
		[169] 'Carpometacarpus, dorsal view, tendinal sulcus '
		[170] 'Carpometacarpus, dorsal view, tendinal sulcus length (if distinct)'
		[171] 'Carpometacarpus, dorsal view, tendinal sulcus length (if extending half of major metacarpal length or more)'
		[172] 'Carpometacarpus, distinct ridge from the caudal end of minor metacarpal to pisiform process'
		[173] 'Carpometacarpus, bowing of minor metacarpal'
		[174] 'Carpometacarpus, proximal end, carpal trochlea, trochlear sulcus '
		[175] 'Carpometacarpus, proximal end, dorsal view, proximal termination of dorsal rim of carpal trochlea '
		[176] 'Carpometacarpus, proximal end, caudal view, distal extent of dorsal rim of carpal trochlea'
		[177] 'Carpometacarpus, proximal end, caudal view, position of ventral rim of carpal trochlea relative to synostosed area of minor and major metacarpals'
		[178] 'Carpometacarpus, proximal end, caudal view, minor metacarpal dorsoventral thickness at proximal third of length'
		[179] 'Carpometacarpus, proximal end, caudal view, minor metacarpal dorsoventral thickness'
		[180] 'Carpometacarpus, proximal end, caudal view, minor metacarpal, caudal groove'
		[181] 'Carpometacarpus, proximal end, extensor process '
		[182] 'Carpometacarpus, proximal end, intermetacarpal process '
		[183] 'Carpometacarpus, proximal end, proximal extent of intermetacarpal space'
		[184] 'Carpometacarpus, proximal end, dorsal view, caudal carpal fossa (cuniform fossa), pneumatic foramen'
		[185] 'Carpometacarpus, proximal end, ventral view, small tubercle on minor metacarpal immediately distal to proximal synostosis of metacarpals'
		[186] 'Carpometacarpus, proximal end, ventral view, small tubercle on minor metacarpal immediately distal to proximal synostosis of metacarpals'
		[187] 'Carpometacarpus, proximal end, ventral view, cranial carpal fossa'
		[188] 'Carpometacarpus, proximal end, ventral view, cranial carpal fossa, pneumatic foramen'
		[189] 'Carpometacarpus, proximal end, ventral view, infratrochlear fossa'
		[190] 'Carpometacarpus, proximal end, ventral view, infratrochlear fossa, pneumatic foramen'
		[191] 'Carpometacarpus, proximal end, ventral view, ridge linking ventral rim of carpal trochlea and pisiform process, relationship to ventral surface of extensor process'
		[192] 'Carpometacarpus, proximal end, ventral view, pisiform process, cranial overhang'
		[193] 'Carpometacarpus, distal end, relative distal projection of minor and major metacarpals '
		[194] 'Carpometacarpus, distal end, dorsal view, distal synostosis of metacarpals, dorsal interosseal sulcus '
		[195] 'Carpometacarpus, distal end, ventral view, distal synostosis of metacarpals, ventral interosseal sulcus'
		[196] 'Carpometacarpus, distal end, ventral view, cranial projection on major metacarpal'
		[197] 'Carpometacarpus, distal end, maximum length of synostosis between metacarpals, measured from distal end of intermetacarpal space to articular facet for minor digit '
		[198] 'Major digit, phalanx 1, large proximally directed process on ventral side of proximal end '
		[199] 'Major digit, phalanx 1, proximally hooked process projecting from caudal edge of distal end '
		[200] 'Major digit, phalanx 1, internal index process '
		[201] 'Major digit, phalanx 1, proportions'
		[202] 'Major digit, phalanx 1, dorsal fossa '
		[203] 'Major digit, phalanx 1, fenestration'
		;
	STATELABELS
		1
			'U-shaped, with essentially parallel clavicular shafts'
			'V-shaped, with clavicular shafts that diverge omally',
		2
			'weakly to moderately convex cranially'
			'strongly curved and convex, approaching subcircular form',
		3
			'absent or weak'
			'prominent, may extend laterally or cranially',
		4
			unfused
			fused,
		5
			'broadly rounded'
			pointed,
		6
			'slightly caudally inflected'
			'strongly caudally inflected, forming angle of approximately 90 degrees relative to clavicular shafts',
		7
			absent
			present,
		8
			absent
			present,
		9
			'less than 5% total length of the furcula'
			'between 5% and 10% total length of the furcula'
			'greater than 10% total length of the furcula',
		10
			'dorsocaudally deflected from clavicular shafts'
			'continues curvature of clavicular shafts'
			'ventrocranially deflected from clavicular shafts',
		11
			'craniocaudally compressed'
			'dorsoventrally compressed',
		12
			'craniocaudally compressed'
			'mediolaterally compressed',
		13
			absent
			present,
		14
			absent
			present,
		15
			'less than 5% total sternum length'
			'between 5% and 10% total sternum length'
			'between 10% and 20% total sternum length'
			'greater than 20% total sternum length',
		16
			'not tapered or weakly tapered'
			'distinctly tapered, forming sharp point',
		17
			'dorsally oriented'
			'cranially oriented'
			'ventrally oriented',
		18
			single
			bifurcated,
		19
			absent
			present,
		20
			absent
			present,
		21
			absent
			present,
		22
			absent
			present,
		23
			'absent or weak'
			'prominent, forming sharply pointed projection',
		24
			'angle extremely low, ventral lip and midline nearly parallel to each other'
			'angle intermediate, greater than 15 degrees, less than 60 degrees'
			'angle extremely high, approaching 90 degrees',
		25
			'sulci separated by sternal rostrum'
			'sulci continuous across midline but do not cross'
			'sulci extend over midline and cross',
		26
			absent
			present,
		27
			'extending laterally'
			'extending cranially',
		28
			absent
			present,
		29
			absent
			present,
		30
			absent
			'single lamina present'
			'two laminae present',
		31
			'beginning within margin of or immediately caudal to coracoid pillar'
			'significantly caudal to coracoid pillar, approximately caudal to base of keel',
		32
			absent
			present,
		33
			absent
			present,
		34
			'absent or so shallow as to be indistinct'
			'distinct, typically for length of costal margin',
		35
			'less than 25% total sternal length'
			'between 25-75% total sternal length'
			'greater than 75% total sternal length',
		36
			three
			four
			five
			six
			seven
			eight,
		37
			absent
			present,
		38
			'absent or weak'
			prominent,
		39
			'absent or weak'
			prominent,
		40
			'absent or weak'
			prominent,
		41
			absent
			present,
		42
			absent
			present,
		43
			'caudal to sternal main body'
			'cranial to cranial end of sternal main body',
		44
			absent
			present,
		45
			rounded
			pointed,
		46
			'absent, furcula does not articulate directly with sternum'
			'present, incisure or concavity'
			'keel fused to furcula with no visible articular facet',
		47
			'approximately at apex'
			'caudal to apex'
			'cranial to apex',
		48
			'keel becomes thinner ventrally'
			'keel maintains thickness ventrally (excluding articular facet for furcula)',
		49
			'keel low, at or less than two-thirds the total height of sternum'
			'keel prominent, greater than two-thirds the total height of sternum',
		50
			'extends to termination of median trabecula'
			'ends distinctly before termination of median trabecula',
		51
			absent
			'present as a single pair of incisurae or fenestrae'
			'present as two pairs of incisurae or fenestrae',
		52
			'short, length of incisurae or fenestrae less than one third craniocaudal length of sternal main body'
			'intermediate, length of incisurae or fenestrae between one third and two thirds of craniocaudal length of sternal main body'
			'long, length of incisura or fenestra greater than two thirds craniocaudal length of sternal main body, approaching caudal termination of costal processes',
		53
			'short, length of incisurae or fenestrae less than one third craniocaudal length of sternal main body'
			'long, length of incisurae or fenestrae between one third and two thirds of craniocaudal length of sternal main body',
		54
			'absent or slight'
			present,
		55
			'convex, turns medially'
			'linear, essentially straight'
			'concave, turns laterally',
		56
			'convex, turns medially'
			'linear, essentially straight'
			'concave, turns laterally',
		57
			absent
			present,
		58
			absent
			present,
		59
			absent
			present,
		60
			'not tapered or weakly tapered'
			'distinctly tapered',
		61
			rounded
			'squared off'
			'V-shaped slit',
		62
			'median > caudolateral'
			'caudolateral > median',
		63
			'coracoid longer than scapula'
			'scapula longer than coracoid',
		64
			'distinctly ventral'
			'essentially coplanar',
		65
			straight
			'pronounced curvature, forming distinct hook',
		66
			'absent or shallow'
			deep,
		67
			'shallow or absent'
			deep,
		68
			'deep and cup-like'
			'shallow concavity'
			'nearly flat',
		69
			concave
			'flat or convex',
		70
			'shallow cotyle or crest'
			'moderately prominent, a typically curved tubercle'
			'an elongate process, terminal end distinctly extending medially or dorsally to main body of coracoid'
			'markedly curved, creating a circular connection with acrocoracoid process',
		71
			'rounded, relatively thick'
			'compressed, keeled',
		72
			absent
			'present as incisure'
			'present as enclosed foramen',
		73
			circular
			'craniocaudally elongate',
		74
			'short, length less than two times the width'
			'moderately short, length between two and three times the width'
			'moderately elongate, length between three and four times the width'
			'very elongate, length greater than four times the width',
		75
			'markedly greater than 90-100 degrees'
			'approximates 90-100 degrees',
		76
			absent
			present,
		77
			absent
			present,
		78
			'shallow or difficult to discern'
			deep,
		79
			'small or not visible'
			'large, ovoid',
		80
			'slight or absent'
			'present, continued cranially by procoracoid crest',
		81
			'lateral extent measured from coracoid shaft less than half the width of sternal facet'
			'lateral extent measured from coracoid shaft half the width of sternal facet or greater',
		82
			'unhooked or weakly hooked'
			'sharply hooked, such that tip forms a sharp, cranially-directed point',
		83
			'former distinctly caudal to latter, producing internally (dorsally) angled facet'
			'former approximately equal to latter, producing facet of dorsoventrally equal expanse'
			'former significantly cranial to the latter, producing externally (ventrally) angled facet',
		84
			'straight or slight'
			'strong curvature',
		85
			'straight or slight'
			'strong curvature',
		86
			'little dorsoventral expansion'
			'prominently expanded',
		87
			'expanded along entire width'
			'only expanded in medial portion',
		88
			'little dorsoventral expansion'
			'prominently expanded',
		89
			'expanded along entire width'
			'only expanded in medial portion'
			'only expanded in lateral portion',
		90
			single
			'bifurcated, with an additional medial process',
		91
			'subequal or caudal to coracoid tubercle'
			'extends distinctly craniad of coracoid tubercle',
		92
			absent
			'present laterally',
		93
			absent
			present,
		94
			'moderate, main body and distal margin of scapula is slightly to moderately convex'
			'pronounced, main body and distal margin of scapula conspicuously convex',
		95
			'absent or weak, essentially planar throughout or shallow concavity limited to cranial and medial portions'
			'prominent, distinctly concave throughout, accented by lateral displacement of dorsal margin of shaft',
		96
			absent
			present,
		97
			'widened dorsocaudally, spatulate'
			'long, bladelike, compressed dorsocaudally',
		98
			'straight or slight'
			'strong curvature',
		99
			'less than 30% total length'
			'between 30-40% total length'
			'greater than 40% total length',
		100
			open
			'enclosed by distal projection of humeral head'
			'closed by transverse ridge',
		101
			'not very prominent'
			'prominent, projecting well beyond rest of bone caudally',
		102
			'comparatively cranioproximal, completely exposing pneumotricipital fossa'
			'comparatively caudodistal, largely or completely concealing pneumotricipital fossa',
		103
			'inferior to dorsal tubercle'
			'subequal in elevation to that of dorsal tubercle'
			'elevated immediately proximally to dorsal tubercle',
		104
			'smooth and rounded'
			pointed,
		105
			'moderately developed'
			'proximodistally expanded',
		106
			absent
			present,
		107
			'in line with capital shaft'
			'ventrally deflected such that dorsal margin is in line with capital shaft'
			'ventrally deflected such that essentially no overlap occurs with capital shaft',
		108
			absent
			present,
		109
			apneumatic
			'deep and pneumatic',
		110
			'dorsoventrally narrower than ventral ramus'
			'dorsoventrally equal or deeper than ventral ramus',
		111
			absent
			present,
		112
			'narrower than ventral pneumotricipital fossa'
			'wider than ventral pneumotricipital fossa',
		113
			'absent or weak'
			prominent,
		114
			'absent or weak'
			'prominent, forming sharp edge on dorsal margin of humeral intumescence',
		115
			'extremely short, at most suggested by short, shallow depression or dorsally restricted pit'
			'intermediate, typically limited to roughly entire proximal margin of bicipital surface and reaching midpoint of the proximal portion of the humerus cranial surface'
			'long, extends dorsoventrally across proximal portion of humerus to intersect bases of dorsal and ventral tubercles',
		116
			absent
			present,
		117
			inconspicuous
			'prominent, protruding ventrally far beyond ventral condyle',
		118
			convex
			'planar or slightly concave',
		119
			'primarily flared cranially'
			'primarily flared dorsally',
		120
			'less than width of shaft'
			'same width as shaft or greater',
		121
			'rounded dorsally'
			'straight dorsally',
		122
			'well developed, extending at least one third length of humerus'
			'small eminence, extending less than one third length of humerus',
		123
			'terminates distally to bicipital crest'
			'approximately subequal to bicipital crest',
		124
			concave
			convex,
		125
			curved
			straight,
		126
			'approximately constant throughout length, essentially parallel sides in caudal or cranial view'
			'narrows distally (at least 10% reduction on mid-length width), narrowest point in distal third'
			'narrowest near midshaft point',
		127
			shallow
			'deep, creating flattened region of distal humerus',
		128
			absent
			present,
		129
			'shallow, inconspicuous'
			deep,
		130
			'former proximal to latter'
			'former approximately equal or distal to latter',
		131
			'weakly developed'
			'strongly projected, protruding distally beyond rest of bone',
		132
			absent
			present,
		133
			ventral
			medial,
		134
			shallow
			'deep, distal portion of humerus tends to be especially depressed',
		135
			'proximally placed'
			'distally placed',
		136
			'extremely small'
			'moderately large tubercle'
			'prominent, subtriangular process oriented dorsoproximally',
		137
			single
			bifurcated,
		138
			'absent or virtually coplanar with dorsal surface of humerus'
			prominent,
		139
			rounded
			pointed,
		140
			'condyle distal to distal terminus of fossa and typically separated from fossa by smooth area of bone'
			'condyle proximal margin typically extending at least proximal to distal margin of fossa',
		141
			'moderately developed'
			'expanded, forming large triangular platform approximately equal in width to ventral condyle and in dorsal extent to dorsal condyle',
		142
			'scar indistinct'
			'one scar'
			'two scars',
		143
			'both approximately equal depth'
			'caudal scar shallow, cranial scar deep',
		144
			straight
			curved,
		145
			absent
			present,
		146
			small
			'crest-like projection',
		147
			weak
			'well defined',
		148
			round
			pointed,
		149
			'apex variably elevated dorsally compared to ulnar main body'
			'apex approximately coplanar with dorsal surface of ulnar main body',
		150
			'facet of dorsal cotyle less expansive than that of ventral cotyle'
			'facets of both cotyles subequal'
			'facet of ventral cotyle less expansive than that of dorsal cotyle',
		151
			'poorly developed'
			'prominent, dorsal and ventral cotyles clearly demarcated',
		152
			absent
			present,
		153
			'absent or shallow'
			'deep, forming prominent depression or groove',
		154
			'flat, proximocaudal margin only slightly elevated'
			'modestly concave, deep with proximocaudal margin or brachial crest elevated',
		155
			'absent or indistinct'
			prominent,
		156
			shallow
			deep,
		157
			'weakly developed'
			'strongly developed',
		158
			'blunt and rounded'
			'narrow and sharply projected',
		159
			'absent or slight'
			'prominently curved',
		160
			'absent or weakly developed'
			'strongly developed, prominently elevated',
		161
			weak
			prominent,
		162
			'projects less than half the craniocaudal width of the dorsal and ventral condyles'
			'projects more than half the craniocaudal width of the dorsal and ventral condyles',
		163
			'absent or weakly developed'
			'well-defined',
		164
			absent
			present,
		165
			'ventral ramus (crus longum) extends cranial to dorsal ramus (crus breve)'
			'ventral ramus subequal in cranial extent to dorsal ramus'
			'ventral ramus extends cranial to dorsal ramus',
		166
			absent
			present,
		167
			'absent or slight'
			prominent,
		168
			absent
			present,
		169
			'barely perceptible'
			distinct,
		170
			'extends less than half of major metacarpal length'
			'extends half of major metacarpal length or more',
		171
			'continues along dorsal surface of major digit'
			'wraps around cranial surface of major digit',
		172
			absent
			present,
		173
			'weak, delimiting a narrow intermetacarpal space with nearly parallel cranial and caudal margins'
			'strong, delimiting a large, ovoid intermetacarpal space',
		174
			'shallow, rounded in cranial or caudal view, or is somewhat deep laterally but not cranially'
			'deep, subangular in cranial or caudal view',
		175
			angular
			rounded,
		176
			'ending considerably short of ventral rim'
			'falling only slightly short of ventral rim'
			'equals or exceeds ventral rim',
		177
			'minor metacarpal extends dorsad of ventral rim'
			'minor metacarpal entirely ventral to ventral rim',
		178
			'less than half as thick as that of major metacarpal'
			'more than half as thick as that of major metacarpal',
		179
			'maintains approximate thickness throughout'
			'prominently narrows distally',
		180
			'absent or weak'
			'prominent, extending to synostosis with major metacarpal'
			'prominent, distal to synostosis with major metacarpal',
		181
			absent
			'present, surpassing distal articular facet for alular digit in cranial extent by less than width of facet'
			'present, cranial extent beyond articular facet equals or surpasses width of facet',
		182
			'absent or inconspicuous'
			'well-developed, contacting minor metacarpal',
		183
			'reaches distal end of alular metacarpal'
			'distal to distal end of alular metacarpal',
		184
			absent
			present,
		185
			'absent or weak'
			prominent,
		186
			elongate
			'distinct and rounded',
		187
			absent
			present,
		188
			absent
			present,
		189
			absent
			present,
		190
			absent
			present,
		191
			'rounded profile, little elevated'
			'sharp drop-off'
			'overhangs ventral surface of extensor process with resultant pit under ledge',
		192
			'absent or weak'
			'prominent, forming strongly concave cranial surface',
		193
			subequal
			'minor metacarpal projects substantially beyond major metacarpal',
		194
			'absent or shallow, nearly flat'
			deep,
		195
			'absent or inconspicuous'
			'prominent groove',
		196
			weak
			prominent,
		197
			'short, length less than width measured just distad of intermetacarpal space'
			'long, length greater than width of synostosis',
		198
			absent
			present,
		199
			absent
			present,
		200
			'poorly developed, does not project appreciably beyond rest of bone'
			'well developed, forming prominent lobe',
		201
			'short (ratio length to craniocaudal width less than 4.5)'
			'elongate (ratio length to craniocaudal width more than 4.5)',
		202
			'single depression'
			'divided into two depressions or fenestrae separated by a distinct oblique bulge'
			'depressions indistinct',
		203
			solid
			fenestrated,
	;
	MATRIX
		'Gansus yumenensis' 0?01??00-- ?????????? ??02??1??? ????02?001 ??1?0????1 2000000011 011?0??002 ?0-1100100 01?0?????? 1??0101?10 ?11001000? 11000?10?0 00000000-? 01?01????0 0???00???0 1??1???000 1??????0?? ?00??????? 001?0-??1? ??01?00000 010
		'Ichthyornis dispar' 0?011001?0 01?1101000 -0102?0?10 0000121001 00110??010 2000100000 0110101002 0210100100 01000110-0 0000001110 1010010001 0-00001011 10000200-0 0101110001 1200001110 1101101000 1000001011 0000011010 1000101010 0101011001 010
		'Eudromia elegans' 00010000-- 0100-----1 -001111100 0000011011 100100-010 12-00-00-0 0010110100 00-1100000 00100100-0 1000000012 000000-011 0-00001000 11010000-0 0100110000 01-0000100 0011100000 0000000011 0010001000 1010100-10 0011011000 010
		'Chauna chavaria' 00011100-- 0011001000 -111101102 0110141101 001000-001 0--01-0--- 1-10010002 00-2110110 00011110-0 0100001110 1021010010 0-00000000 0100001100 0101110001 1211001110 1001100100 10?????011 0010020100 20110-0-11 0101011000 010
		'Anseranas semipalmata' 01011000-- 0100-----0 -101100101 0110131111 001100-001 10-01-01-0 1010000101 0211010010 0100011100 0100101110 1011010011 0-11100000 0100000100 0111110000 0211000111 1000100001 0000100010 -010010010 20100-1011 1101011001 010
		'Dendrocygna bicolor' 01011000-- 0100-----0 -111101110 0100131111 101000-011 10-01-00-0 1110010001 11-2110000 00000100-0 1000001110 0001011010 0-00001000 1100001100 0111110110 0201000111 1011000000 1000001011 0000010110 20100-1011 0101011001 010
		'Alectura lathami' 0001000111 0101102001 1001100110 1000011111 100110-010 10-01-10-1 1011100200 00-3100010 0000010100 1010101011 000000-011 1110000000 1101021101 0100110101 11-0000100 1000000010 0000100010 -010001100 20100-100- 1111010000 010
		'Ortalis ruficauda' 1001000121 0101201011 1002101110 1100011111 100100-010 10-00-10-1 0011000210 10-3100010 00110100-0 1010101021 000000-010 0-11001000 1111001101 0100110101 11-0000100 1011001010 0100100010 -010101102 20100-100- 1111000??? ???
		'Rollulus rouloul' 0001010120 0001201011 1111111100 1001000111 100100-010 12-11-10-0 0011100110 10-3111000 01211110-0 1010100011 000000-011 1000001000 1111021101 0100110101 11-0000101 1000000010 0000100110 -010101102 211010100- 2101000000 010
		'Phoenicopterus ruber' 01011000-- 0101201000 -111200111 0110030111 101100-001 10-01-00-0 1110010011 0210100100 000000-110 1000011110 1001010010 0-00001000 0100100101 0101110010 0201000101 0011110000 0000100011 0000010110 10100-1010 0101011001 110
		'Podilymbus podiceps' 0101000100 0100-----0 -102101100 0000020111 001110-100 10-10-00-0 2110110200 00-2100000 001000-0-0 1000001120 0001010101 0-10011000 0101100110 0100100010 0210001112 1010110001 100000000- -000110110 10100-1010 1101011000 110
		'Monias benschi' ---------- ---1310101 1002001102 0101021111 100000-110 12-10-00-1 0010000210 10-3100000 1000010100 1000101010 110010-011 0-00001000 1101000101 1100110001 0200001000 1000010011 0000000010 -110001110 10100-1110 0011001000 010
		'Pterocles quadricinctus' 0001110112 0101011000 -001100110 0001011111 101100-011 2101010000 1011101002 01-2100010 10100110-0 1000100012 110010-010 1111001000 1101121111 0100110001 0200001000 1000010000 0000010011 0110010110 20100-1010 0101000001 011
		'Columba livia' 00110000-- 0001100001 0001100102 0101011111 001100-010 2101010010 0011101112 10-3100000 1000011100 1000001012 111010-010 0-01001000 1101121110 0100110001 1200001101 1000010011 0100011011 0010020110 20100-1011 1101000001 010
		'Corythaeola cristata' -01000---- -101201000 -101201100 0001121001 001000-111 2000010000 1010100213 1211100001 100000-110 1100001010 101000-010 0-11000001 1000021100 1101110001 0200000110 1001001011 1000200011 0010100100 10100-1011 0011000000 000
		'Ardeotis australis' 00010000-- 0101011000 -111100111 0101011101 001110-110 2000010001 1010000011 00-2000000 0100011110 0000011012 1010010010 0-11000000 0001000110 0111110000 0211011101 1001100001 0000???011 0010011000 20110-1011 0101010001 010
		'Tapera naevia' 1001000121 0101202001 1102001110 0111001001 101110-000 2001110000 1010100202 00-3101000 1100010110 1000101020 1010010010 0-00000000 1100021111 1100110001 11-0011100 1010001011 0100101111 0110010102 20100-1011 11010000?? 010
		'Caprimulgus macrurus' 0001000101 0101011100 -101100110 0100010001 001100-010 11-01-00-0 1011000110 10-2100000 110000-0-0 1001001012 102000-011 0-11101000 1100021110 0101110001 0201000110 1010011101 0100???011 0010010100 20100-1010 0111010001 011
		'Nyctibius griseus' 0111100101 0101011100 -101001100 0011011001 001100-000 2000110000 1111001111 10-1100000 010000-110 0001001010 1021010010 0-11101001 10000200-0 0111110000 0201000010 1010111000 0000001011 1010010000 20100-1010 0101010001 011
		'Podargus strigoides' 0001000100 0101001000 -111101110 0001021101 001110-000 2100100001 1111000112 10-2100000 110000-110 1000001010 1010010010 0-01001001 10000210-1 0101110010 0211001110 1000011000 0000000010 -010010000 20100-1010 0101010001 010
		'Aegotheles cristatus' 1011000101 0101001101 1101001111 0000010001 001100-000 2111110111 1111101212 0212100101 000000-120 1000001010 102000-010 0-11101000 0101021111 0101100111 0211011100 1001001000 0000010111 0010010110 20100-0-10 0101010001 011
		'Streptoprocne zonaris' 0011100112 0001001000 -001001112 0111121111 001100-010 0-----0--- 1-11111001 0212100000 00-00----0 1000001000 101010-010 0-10101000 1101121111 00--02-10- 01-0001000 1011001100 1000001011 0000011000 20100-1011 0101010001 011
		'Florisuga mellivora' 0011111102 0000-----0 -001001112 0111021111 001100-010 0-----0--- 0-11000013 1213100000 00-00----1 0101001002 110100-011 0-10101000 1111111110 00--02-10- 0200010110 1010001100 0100010111 1000010000 21100-1010 1111010001 001
		'Opisthocomus hoazin' 10-1000121 010------0 -102100111 0111121101 00010-2100 2001110100 1010000002 10-2100110 00-------0 1101101010 101000-010 0-11000000 0100120101 0111100001 01-0001010 1000000000 010010000- -011010100 10100-1010 1101000000 000
		'Psophia crepitans' 0001000112 0001001000 -111101101 0110151111 101100-000 0-----0--- 0-11001112 0212100011 000010-0-0 1101001010 101000-010 0-01001000 0100001101 0111110101 01-0000100 1010001010 0100000010 -110000110 2011110-11 0011001000 010
		'Aramus guarauna' 00010000-- 0011001000 -101200112 0110141111 000100-010 0-----0--- 1-10000102 0211110101 0100111100 1101101010 101100-010 0-11001001 0100000111 0111110000 01-1011000 1010100001 0000001011 0010010111 20100-1011 1101000000 010
		'Balearica pavonina' 00010000-- 0011011010 -101200112 0110141111 011110-111 10-01-00-0 0010000102 0211100110 0120111110 1100001010 101000-010 0-11100000 0100000110 0111100011 0211011000 1011100000 0000001011 1010010111 20100-1011 1101110001 010
		'Podica senegalensis' 1001001122 0001102000 -111101110 0101130111 0011110010 10-01-00-0 2111100112 0202111001 000000-0-0 1001101012 1011010101 0-11001000 1101021100 1101110001 0200001000 1001000010 000000100- -001010102 20100-1011 1001001000 010
		'Sarothrura elegans' 00011010-- 0001002000 -111101102 0001020011 000010-010 11-02-00-1 0111100101 0213100101 000010-0-0 1001101012 1021110000 1010001000 0111001111 1100110001 0200001001 1010000010 000000100- -001000110 20100-1011 1100101000 010
		'Rallus limicola' 00010010-- 0101001000 -111101102 0011131001 100110-010 12-02-00-1 0010010101 0212100100 000000-0-0 1001001022 1011010001 0-10001000 0101001100 0100110001 01-0001101 1010010010 000100100- -101000110 20100-1010 0100011000 010
		'Burhinus senegalensis' 0101100110 0101100000 -111201100 0001020111 001100-000 2000110010 2011101002 1211101000 010010-100 1010011010 1010010001 0-11001000 1100021110 0101110000 0211000111 1010110000 010001000- -000000110 2010101011 0101010001 010
		'Charadrius vociferus' 0101100110 0101100100 -102001100 0001120111 100110-000 2000010001 1011101002 1211100100 100010-0-0 1000011110 1010010001 1010101000 0100121111 0101120011 0201010111 1001101011 110001100- -000010110 10100-1011 0101011001 010
		'Rostratula benghalensis' 0101110100 0101101011 1101000100 0001020111 000110-010 2000110000 1011111012 10-2100000 10011100-0 1000011012 1010010000 1011001000 0101121111 0100120001 0200001110 1010111001 0100111011 0000010110 20100-1010 0101001000 010
		'Limosa lapponica' 0101100101 0101101000 -112000100 0001120111 100100-000 2100110000 1010101002 11-1100000 100110-100 1000011112 1010010000 1010201000 1100101111 0101120001 1200001101 1001111001 1100011011 0000010110 20100-0-10 0101011001 010
		'Turnix varius' 0001100110 0101210101 1102001100 0001000101 000110-010 12-10-00-1 0011110012 10-3100100 100110-0-0 1000001012 0100110001 1001001100 1111111110 0100120001 1200000011 1000011011 000001000- -010110110 2010100-10 1101000000 010
		'Alca torda' 1111110100 1101000101 1111001100 0001140111 001110-011 2000000010 0010100112 0213101000 1001110100 0000011120 110010-000 1000001000 0111100111 0100110010 0210001111 1110111100 100001000- -000010110 20100-1011 0101010001 010
		'Sterna hirundo' 0111100111 0101101000 -111000100 0000130111 001100-010 2000010000 1011101012 1212100100 1101111100 0000001010 1010010001 1101201001 1100121110 0101120001 0210001111 1011111001 11??011011 0000010110 2010101010 0101011001 011
		'Eurypyga helias' 1001100100 0001101000 -111201102 0000121101 101100-000 2000010000 0010100011 10-2100000 000000-110 1001011110 102100-010 0-01000000 1100021101 0110110001 01-0001000 1010000000 0000001011 0010010110 20100-110- 1101010001 010
		'Phaethon lepturus' 0001000100 1101011000 -101201111 0111131101 0111012101 2000100100 1110101202 1211100000 010000-110 1000001010 0011010010 0-11201000 1100101110 0111110100 0200001101 1001110000 11?????011 0000010110 1011101011 0001010001 011
		'Gavia stellata' 0101110101 0101000100 -101100100 0001150101 001100-101 11-00-00-0 0010000001 01-1100000 000000-100 0000011120 0001010000 0-10111000 1100000101 1101110000 1210001100 1010010000 110010100- -001100100 00010-1011 0101111001 010
		'Spheniscus humboldti' 01111100-- 0101101000 -102201100 0001130111 001100-100 11-00-00-1 0110100102 00-2101101 000010-110 0001000021 010010-000 0-01011000 1001121111 10--10000- 00-1001-02 1000000000 0000???00- -000100100 00-00-0-10 0011000000 020
		'Phoebastria irrorata' 0001100100 0001012000 -011000100 0010131011 001100-001 10-02-00-1 0110100101 1201100110 110000-110 1000000120 1010010011 0-11001101 11001010-1 0110120010 0201011001 1011111000 0100000011 0000010100 20100-1010 0101010001 110
		'Oceanites oceanicus' 0111100122 0101201000 -111200100 0001120111 001100-000 0--02-0--- 0010100102 0211100000 0100110120 0001000111 101010-000 1000101000 1110021110 0110120010 1200001101 1010011001 0100100011 0010010100 20100-1010 0001010001 010
		'Pagodroma nivea' 1101100101 0101101000 -101200100 0001130111 100100-100 2000110001 0010010112 1210100000 110000-100 0001000020 1111011000 1000101001 11001010-1 0111120011 0211001101 1010111000 0101101011 0000120100 20110-1111 0001010001 010
		'Leptoptilos crumenifer' 1101000102 0101011100 -101001111 0110121111 1111112000 10-01-00-1 0000011002 0213100000 010000-110 0001011110 101100-010 0-10110000 1000020100 0101110011 0201000100 1000100001 1000111011 0010010110 20100-1011 0101010001 010
		'Fregata aquila' 10-10101-1 0101101000 -011100110 0011121011 0001-22101 0--01-0--- 1110001202 00-1100000 1100011100 1010011110 1021010011 0-11200001 1100101111 0101110000 1201001001 1000111001 1100011011 0000000110 20110-1111 0101110001 111
		'Sula dactylatra' 1111100100 1110-----0 -100101110 0111131011 0011010001 10-01-00-0 2110011202 00-2000000 1000010100 1100011012 1011010010 0-00211000 1100001110 0101100011 0211001101 1011110100 0000011011 0010010000 20110-1111 0101010001 010
		'Leucocarbo atriceps' 10110110-- 1101001000 -101000001 0001120111 0011010101 10-01-00-1 1110010100 10-2100000 0100010110 1000011010 1011010000 0-00201000 1010101110 0101110011 1201010101 1011010001 000000000- -010010100 20100-1010 1101010001 010
		'Eudocimus ruber' 01010000-- 0101001000 -101200111 0100131111 001110-010 2000110001 0010011101 0211110001 000000-100 1000111110 101100-011 0-00101001 0000000110 0101110100 0211000101 1010010001 0000110011 0000020110 20100-1010 1101011001 010
		'Scopus umbretta' 0111000100 0101101000 -101200101 0111131111 001000-000 10-01-00-1 0110001101 00-2100000 1110011110 1000001012 1021011011 0-01100001 1000021111 0101110010 0201011100 1010110001 0000001011 0010110111 20100-1011 0101110001 010
		'Pelecanus occidentalis' 10110100-- 0100-----0 -111000101 0110121001 0010120101 10-00-00-0 0100011001 0212000000 1100011110 1010011110 1011010010 0-10101000 1100021111 0101110111 0201001101 1011101001 1000011011 0010010000 20110-1111 0101010001 020
		'Tigrisoma lineatum' 0001000100 0101111000 -111201110 0000001111 001110-000 10-01-00-1 1010000001 10-2100000 000000-100 0001001112 101000-011 0-10110000 1100020111 0100110000 0211011100 1000000011 0000010011 0010120110 20100-1010 1001000000 010
		'Coragyps atratus' 0011110102 0111001000 -111001111 0001121111 100100-000 2001020001 0010010201 1202100100 0000111100 1001001010 1010010010 0-11101000 1000001110 0101110011 01-1001100 1011100011 0001010011 1010010110 2010101011 1101010001 010
		'Pandion haliaetus' 0111110111 0101101100 -111101100 0111131111 000000-100 10-01-00-0 0110011201 1211100001 0100011100 1001001010 1021010110 0-00001001 1000021110 0101110011 0201000100 1001110001 1000001011 0000010110 20100-1010 0001010001 010
		'Elanus caeruleus' 00110100-- 0111101000 -101201100 0011131101 000100-101 10-02-01-0 0110011111 1201100000 100000-110 1000001010 1010010010 0-10101001 1000001101 0100110011 01-0011000 1011101001 1000000011 1010010110 201010100- 0011010001 011
		'Tyto alba' 00010000-- 1101101000 -101101110 0101111111 000000-000 10-01-00-0 0110010112 1212100000 100000-110 1001001010 1011010011 0-11100000 1000001110 0111110000 01-1111000 1011011000 0000011011 1110010111 2010101011 1101100001 011
		'Ninox novaeseelandiae' 00010100-- 0111110100 -111101110 0101011101 000100-000 2001110001 1010011112 1212100000 000000-100 1100001010 1011010010 0-01001001 1000001111 0100110000 01-1101100 1011011010 0000101010 -010010111 2011101010 1111100000 010
		'Urocolius macrourus' 0011110120 0101310000 -012101100 0001010101 000000-000 2111110001 0011010210 10-3100000 000000-0-1 1000101012 110000-000 0-10001100 1100101111 1101120001 11-0001010 1010001010 010010000- -010000102 21110-1010 1011010000 020
		'Leptosomus discolor' 00110000-- 1101001000 -101201100 0001121101 0010112100 2000100001 1010101112 1212100000 1000010110 1000101112 1010010010 0-01000001 1000021101 0111110010 1211011000 0001001000 1000000011 0110000112 2010101011 0111110001 010
		'Trogon melanurus' 0101000111 0101200100 -101111100 0111001101 001100-000 2001110001 1011111211 10-2101000 010000-101 1000101010 1011010010 1111001001 0001021111 0101100110 11-1001110 1011011000 0100000011 0010010102 20100-1011 0011110001 010
		'Upupa epops' 00010100-- 0101201001 1101111112 0001021111 001000-010 10-11-00-0 1011111203 10-3101000 1000011121 1100011010 1011010010 0-11001101 1000021111 1100110101 01-1011110 1001001101 0110101111 1110000101 10110-1011 0010100011 020
		'Bucorvus abyssinicus' 1011000100 0101101100 -100100110 0010011001 0011110000 10-00-00-0 0010101202 00-2000000 010000-110 1100011010 0010010011 0-01000110 0000021101 1101100100 01-1011110 1001000111 1010000111 1010000100 10110-1111 0110010000 020
		'Coracias benghalensis' 0101000110 0101200000 -111111112 0111021111 001010-000 2001100001 1010111212 10-2101100 110000-101 1100001010 1011010010 0-11101100 0100021101 0101110010 01-0001110 1001001101 1110101011 1001000111 2110101011 0101010001 010
		'Merops orientalis' 01110000-- 0101200001 1101111111 0111011101 001000-000 2001110001 1010111212 10-2100000 100000-121 1111001010 1010010010 1001001100 1100001101 0101100101 01-1010010 1011000101 1010100111 1001000102 20100-1010 0111100000 010
		'Alcedo atthis' 0011000100 1101210000 -102111110 0011011111 001110-100 2001110000 2011110213 10-2101000 000000-121 1001001012 0100012010 1101001100 0111001101 1100100101 01-1001100 1000001111 1010101011 1001000102 21100-0-11 0011010001 020
		'Bucco capensis' 0011010121 0101211000 -112101110 0001000101 000000-000 2111010001 0011100212 10-2101000 110100-120 1000001012 0100011010 0-11001010 1000001101 0101100101 01-1010010 0011011110 1010100111 0001000100 21100-1011 0011100100 020
		'Psilopogon chrysopogon' -01001---- -1012-00-0 -112101100 0001020111 001000-001 2111110011 2110010210 10-3101000 0001010101 1001101012 0100010010 0-10001110 0000121111 0101100101 1201011000 0010011111 1110100111 1000001102 21100-1011 0010110100 020
		'Jynx torquilla' 00110000-- 1101310100 -102101100 0001020111 001100-100 2111110001 2111110210 10-3101001 0000010121 1000101010 0110010010 0-10001110 0000021101 1101110101 10-1011010 1010001101 1010100111 1010000102 21100-1010 0010110110 020
		'Cariama cristata' 1011000101 0101102000 -102001100 0101121111 001100-000 10-01-00-1 1010101113 10-3100100 000000-110 1100101010 101000-010 0-01000000 0100021101 1100120001 0210001001 1010000010 0000100011 0110000112 2011101011 0001001000 010
		'Micrastur ruficollis' 00110000-- 1101101000 -111201110 0101121111 110100-000 10-01-01-0 1110001212 1212100001 000000-101 1100101010 111000-010 0-11000001 0000001101 1101110011 0211001000 1010000010 0000110011 1110010112 201010100- 0011010000 010
		'Nestor notabilis' 00010000-- 0001200100 -011101111 0100131111 001000-010 10-01-01-0 0110111101 00-2100000 0000111100 1001001010 1010110010 1000101000 0101021110 00--10000- 0200000010 1010111000 0000100011 0000010110 10100-1010 0101010001 010
		'Psittacus erithacus' 0011000112 0001200000 -001100111 0111131111 001000-010 10-01-01-0 0010111102 10-2010000 010010-100 1100001012 1010110010 1011101101 1101121111 0100100011 0200001100 1011110000 1000001011 0000010110 20100-1111 1001110001 010
		'Acanthisitta chloris' 0011100110 1101210100 -102001100 0001120101 000110-001 2101110010 2010010200 00-3101000 000110-101 1001001010 001000-000 1100001100 0111001101 1101121101 01-0011011 1011011101 0100100111 1100000112 21100-1010 0110000000 020
		'Erythropitta erythrogaster' 0011000120 0101310110 -110001101 0001010111 001110-000 10-11-00-0 1011111212 10-3101000 000100-100 1101101010 0000010010 0-01001100 0110021101 1100120111 01-1011010 1010011101 0100111111 1000100112 21100-100- 1110100001 010
		'Neopelma chrysocephalum' 0011000111 0111310110 -101111110 0111011101 001100-000 10-01-00-0 2011111202 10-3101000 000100-101 1101101012 0100010010 0-01001100 0110121111 1101120111 0211010010 1010011111 0100100111 1001100112 21100-1010 1110000001 010
		'Menura novaehollandiae' 0011000102 0101200110 -111101110 0011021101 001100-111 10-02-00-0 0010111210 10-2101000 000000-101 1100001010 0021010010 0-11001000 00001210-1 1101110111 0210011010 1111010101 0100111111 1010100111 21100-1010 0110110000 000
		'Climacteris melanurus' 0011000121 0101310100 -101101100 0001020101 001100-000 10-11-00-0 1011110210 10-2101000 000000-101 1100001010 0101010010 1011001000 1010121101 1101120111 1211011110 1111011101 1100011111 1000000112 11100-1010 0110100000 020
	;
ENDBLOCK;
BEGIN ASSUMPTIONS;
	OPTIONS DEFTYPE=UNORD POLYTCOUNT=MINSTEPS;
	TYPESET * default = ORD: 9 - 10 15 17 24 - 25 35 - 36 52 55 - 56 68 72 74 80 99 103 115 140 165 176 181 190 - 191;
ENDBLOCK;
BEGIN NOTES;
	[Taxon comments]
	[Character comments]
	[Character state comments]
	[Attribute comments]
	[Taxon pictures]
	[Character pictures]
	[Character state pictures]
	[Attribute pictures]
ENDBLOCK;
[MrBayes commands for Analysis 3]
[begin mrbayes;
	set autoclose = yes nowarn = yes;
	ctype ordered : 9 10 15 17 24 25 35 36 52 55 56 68 72 74 80 99 103 115 140 165 176 181 190 191;
	lset rates = gamma ngammacat = 4 coding=variable;
	mcmcp temp = 0.1 nchain = 4 samplefreq = 4000 printfr = 1000 nruns = 2;
	mcmc ngen = 30000000;
	sumt contype=allcompat;
	sump;
END;]
[MrBayes commands for Analysis 6]
[begin mrbayes;
	set autoclose = yes nowarn = yes;
	ctype ordered : 9 10 15 17 24 25 35 36 52 55 56 68 72 74 80 99 103 115 140 165 176 181 190 191;
	lset rates = gamma ngammacat = 4 coding=variable;
	constraint node1 partial = Ichthyornis_dispar Eudromia_elegans Chauna_chavaria Anseranas_semipalmata Dendrocygna_bicolor Alectura_lathami Ortalis_ruficauda Rollulus_rouloul Phoenicopterus_ruber Podilymbus_podiceps Monias_benschi Pterocles_quadricinctus Columba_livia Corythaeola_cristata Ardeotis_australis Tapera_naevia Caprimulgus_macrurus Nyctibius_griseus Podargus_strigoides Aegotheles_cristatu…
	constraint node2 partial = Eudromia_elegans Chauna_chavaria Anseranas_semipalmata Dendrocygna_bicolor Alectura_lathami Ortalis_ruficauda Rollulus_rouloul Phoenicopterus_ruber Podilymbus_podiceps Monias_benschi Pterocles_quadricinctus Columba_livia Corythaeola_cristata Ardeotis_australis Tapera_naevia Caprimulgus_macrurus Nyctibius_griseus Podargus_strigoides Aegotheles_cristatus Streptoprocne_zon…
	constraint node3 partial = Chauna_chavaria Anseranas_semipalmata Dendrocygna_bicolor Alectura_lathami Ortalis_ruficauda Rollulus_rouloul Phoenicopterus_ruber Podilymbus_podiceps Monias_benschi Pterocles_quadricinctus Columba_livia Corythaeola_cristata Ardeotis_australis Tapera_naevia Caprimulgus_macrurus Nyctibius_griseus Podargus_strigoides Aegotheles_cristatus Streptoprocne_zonaris Florisuga_me…
	constraint node4 partial = Chauna_chavaria Anseranas_semipalmata Dendrocygna_bicolor Alectura_lathami Ortalis_ruficauda Rollulus_rouloul : Gansus_yumenensis Ichthyornis_dispar Eudromia_elegans Phoenicopterus_ruber Podilymbus_podiceps Monias_benschi Pterocles_quadricinctus Columba_livia Corythaeola_cristata Ardeotis_australis Tapera_naevia Caprimulgus_macrurus Nyctibius_griseus Podargus_strigoides…
	constraint node5 partial = Chauna_chavaria Anseranas_semipalmata Dendrocygna_bicolor : Gansus_yumenensis Ichthyornis_dispar Eudromia_elegans Alectura_lathami Ortalis_ruficauda Rollulus_rouloul Phoenicopterus_ruber Podilymbus_podiceps Monias_benschi Pterocles_quadricinctus Columba_livia Corythaeola_cristata Ardeotis_australis Tapera_naevia Caprimulgus_macrurus Nyctibius_griseus Podargus_strigoides…
	constraint node6 partial = Anseranas_semipalmata Dendrocygna_bicolor : Gansus_yumenensis Ichthyornis_dispar Eudromia_elegans Chauna_chavaria Alectura_lathami Ortalis_ruficauda Rollulus_rouloul Phoenicopterus_ruber Podilymbus_podiceps Monias_benschi Pterocles_quadricinctus Columba_livia Corythaeola_cristata Ardeotis_australis Tapera_naevia Caprimulgus_macrurus Nyctibius_griseus Podargus_strigoides…
	constraint node7 partial = Alectura_lathami Ortalis_ruficauda Rollulus_rouloul : Gansus_yumenensis Ichthyornis_dispar Eudromia_elegans Chauna_chavaria Anseranas_semipalmata Dendrocygna_bicolor Phoenicopterus_ruber Podilymbus_podiceps Monias_benschi Pterocles_quadricinctus Columba_livia Corythaeola_cristata Ardeotis_australis Tapera_naevia Caprimulgus_macrurus Nyctibius_griseus Podargus_strigoides…
	constraint node8 partial = Ortalis_ruficauda Rollulus_rouloul : Gansus_yumenensis Ichthyornis_dispar Eudromia_elegans Chauna_chavaria Anseranas_semipalmata Dendrocygna_bicolor Alectura_lathami Phoenicopterus_ruber Podilymbus_podiceps Monias_benschi Pterocles_quadricinctus Columba_livia Corythaeola_cristata Ardeotis_australis Tapera_naevia Caprimulgus_macrurus Nyctibius_griseus Podargus_strigoides…
	constraint node9 partial = Phoenicopterus_ruber Podilymbus_podiceps Monias_benschi Pterocles_quadricinctus Columba_livia Corythaeola_cristata Ardeotis_australis Tapera_naevia Caprimulgus_macrurus Nyctibius_griseus Podargus_strigoides Aegotheles_cristatus Streptoprocne_zonaris Florisuga_mellivora Opisthocomus_hoazin Psophia_crepitans Aramus_guarauna Balearica_pavonina Podica_senegalensis Sarothrur…
	prset topologypr = constraints(node1,node2,node3,node4,node5,node6,node7,node8,node9);
	mcmcp temp = 0.1 nchain = 4 samplefreq = 4000 printfr = 1000 nruns = 2;
	mcmc ngen = 30000000;
	sumt contype=allcompat;
	sump;
END;]
[MrBayes commands for Analysis 9]
[begin mrbayes;
	set autoclose = yes nowarn = yes;
	ctype ordered : 9 10 15 17 24 25 35 36 52 55 56 68 72 74 80 99 103 115 140 165 176 181 190 191;
	lset rates = gamma ngammacat = 4 coding=variable;
	constraint node1 partial = Ichthyornis_dispar Eudromia_elegans Chauna_chavaria Anseranas_semipalmata Dendrocygna_bicolor Alectura_lathami Ortalis_ruficauda Rollulus_rouloul Columba_livia Corythaeola_cristata Ardeotis_australis Tapera_naevia Opisthocomus_hoazin Phoenicopterus_ruber Podilymbus_podiceps Monias_benschi Pterocles_quadricinctus Caprimulgus_macrurus Nyctibius_griseus Podargus_strigoides…
	constraint node2 partial = Eudromia_elegans Chauna_chavaria Anseranas_semipalmata Dendrocygna_bicolor Alectura_lathami Ortalis_ruficauda Rollulus_rouloul Columba_livia Corythaeola_cristata Ardeotis_australis Tapera_naevia Opisthocomus_hoazin Phoenicopterus_ruber Podilymbus_podiceps Monias_benschi Pterocles_quadricinctus Caprimulgus_macrurus Nyctibius_griseus Podargus_strigoides Aegotheles_cristat…
	constraint node3 partial = Chauna_chavaria Anseranas_semipalmata Dendrocygna_bicolor Alectura_lathami Ortalis_ruficauda Rollulus_rouloul Columba_livia Corythaeola_cristata Ardeotis_australis Tapera_naevia Opisthocomus_hoazin Phoenicopterus_ruber Podilymbus_podiceps Monias_benschi Pterocles_quadricinctus Caprimulgus_macrurus Nyctibius_griseus Podargus_strigoides Aegotheles_cristatus Streptoprocne_…
	constraint node4 partial = Chauna_chavaria Anseranas_semipalmata Dendrocygna_bicolor Alectura_lathami Ortalis_ruficauda Rollulus_rouloul : Gansus_yumenensis Ichthyornis_dispar Eudromia_elegans Columba_livia Corythaeola_cristata Ardeotis_australis Tapera_naevia Opisthocomus_hoazin Phoenicopterus_ruber Podilymbus_podiceps Monias_benschi Pterocles_quadricinctus Caprimulgus_macrurus Nyctibius_griseus…
	constraint node5 partial = Chauna_chavaria Anseranas_semipalmata Dendrocygna_bicolor : Gansus_yumenensis Ichthyornis_dispar Eudromia_elegans Alectura_lathami Ortalis_ruficauda Rollulus_rouloul Columba_livia Corythaeola_cristata Ardeotis_australis Tapera_naevia Opisthocomus_hoazin Phoenicopterus_ruber Podilymbus_podiceps Monias_benschi Pterocles_quadricinctus Caprimulgus_macrurus Nyctibius_griseus…
	constraint node6 partial = Anseranas_semipalmata Dendrocygna_bicolor : Gansus_yumenensis Ichthyornis_dispar Eudromia_elegans Chauna_chavaria Alectura_lathami Ortalis_ruficauda Rollulus_rouloul Columba_livia Corythaeola_cristata Ardeotis_australis Tapera_naevia Opisthocomus_hoazin Phoenicopterus_ruber Podilymbus_podiceps Monias_benschi Pterocles_quadricinctus Caprimulgus_macrurus Nyctibius_griseus…
	constraint node7 partial = Alectura_lathami Ortalis_ruficauda Rollulus_rouloul : Gansus_yumenensis Ichthyornis_dispar Eudromia_elegans Chauna_chavaria Anseranas_semipalmata Dendrocygna_bicolor Columba_livia Corythaeola_cristata Ardeotis_australis Tapera_naevia Opisthocomus_hoazin Phoenicopterus_ruber Podilymbus_podiceps Monias_benschi Pterocles_quadricinctus Caprimulgus_macrurus Nyctibius_griseus…
	constraint node8 partial = Ortalis_ruficauda Rollulus_rouloul : Gansus_yumenensis Ichthyornis_dispar Eudromia_elegans Chauna_chavaria Anseranas_semipalmata Dendrocygna_bicolor Alectura_lathami Columba_livia Corythaeola_cristata Ardeotis_australis Tapera_naevia Opisthocomus_hoazin Phoenicopterus_ruber Podilymbus_podiceps Monias_benschi Pterocles_quadricinctus Caprimulgus_macrurus Nyctibius_griseus…
	constraint node9 partial = Columba_livia Corythaeola_cristata Ardeotis_australis Tapera_naevia Opisthocomus_hoazin Phoenicopterus_ruber Podilymbus_podiceps Monias_benschi Pterocles_quadricinctus Caprimulgus_macrurus Nyctibius_griseus Podargus_strigoides Aegotheles_cristatus Streptoprocne_zonaris Florisuga_mellivora Psophia_crepitans Aramus_guarauna Balearica_pavonina Rallus_limicola Podica_senega…
	constraint node10 partial = Phoenicopterus_ruber Podilymbus_podiceps : Gansus_yumenensis Ichthyornis_dispar Eudromia_elegans Chauna_chavaria Anseranas_semipalmata Dendrocygna_bicolor Alectura_lathami Ortalis_ruficauda Rollulus_rouloul Columba_livia Corythaeola_cristata Ardeotis_australis Tapera_naevia Opisthocomus_hoazin Monias_benschi Pterocles_quadricinctus Caprimulgus_macrurus Nyctibius_griseu…
	constraint node11 partial = Monias_benschi Pterocles_quadricinctus : Gansus_yumenensis Ichthyornis_dispar Eudromia_elegans Chauna_chavaria Anseranas_semipalmata Dendrocygna_bicolor Alectura_lathami Ortalis_ruficauda Rollulus_rouloul Columba_livia Corythaeola_cristata Ardeotis_australis Tapera_naevia Opisthocomus_hoazin Phoenicopterus_ruber Podilymbus_podiceps Caprimulgus_macrurus Nyctibius_griseu…
	constraint node12 partial = Caprimulgus_macrurus Nyctibius_griseus Podargus_strigoides Aegotheles_cristatus Streptoprocne_zonaris Florisuga_mellivora : Gansus_yumenensis Ichthyornis_dispar Eudromia_elegans Chauna_chavaria Anseranas_semipalmata Dendrocygna_bicolor Alectura_lathami Ortalis_ruficauda Rollulus_rouloul Columba_livia Corythaeola_cristata Ardeotis_australis Tapera_naevia Opisthocomus_ho…
	constraint node13 partial = Nyctibius_griseus Podargus_strigoides Aegotheles_cristatus Streptoprocne_zonaris Florisuga_mellivora : Gansus_yumenensis Ichthyornis_dispar Eudromia_elegans Chauna_chavaria Anseranas_semipalmata Dendrocygna_bicolor Alectura_lathami Ortalis_ruficauda Rollulus_rouloul Columba_livia Corythaeola_cristata Ardeotis_australis Tapera_naevia Opisthocomus_hoazin Phoenicopterus_r…
	constraint node14 partial = Podargus_strigoides Aegotheles_cristatus Streptoprocne_zonaris Florisuga_mellivora : Gansus_yumenensis Ichthyornis_dispar Eudromia_elegans Chauna_chavaria Anseranas_semipalmata Dendrocygna_bicolor Alectura_lathami Ortalis_ruficauda Rollulus_rouloul Columba_livia Corythaeola_cristata Ardeotis_australis Tapera_naevia Opisthocomus_hoazin Phoenicopterus_ruber Podilymbus_po…
	constraint node15 partial = Aegotheles_cristatus Streptoprocne_zonaris Florisuga_mellivora : Gansus_yumenensis Ichthyornis_dispar Eudromia_elegans Chauna_chavaria Anseranas_semipalmata Dendrocygna_bicolor Alectura_lathami Ortalis_ruficauda Rollulus_rouloul Columba_livia Corythaeola_cristata Ardeotis_australis Tapera_naevia Opisthocomus_hoazin Phoenicopterus_ruber Podilymbus_podiceps Monias_bensch…
	constraint node16 partial = Streptoprocne_zonaris Florisuga_mellivora : Gansus_yumenensis Ichthyornis_dispar Eudromia_elegans Chauna_chavaria Anseranas_semipalmata Dendrocygna_bicolor Alectura_lathami Ortalis_ruficauda Rollulus_rouloul Columba_livia Corythaeola_cristata Ardeotis_australis Tapera_naevia Opisthocomus_hoazin Phoenicopterus_ruber Podilymbus_podiceps Monias_benschi Pterocles_quadricin…
	constraint node17 partial = Psophia_crepitans Aramus_guarauna Balearica_pavonina Rallus_limicola Podica_senegalensis Sarothrura_elegans : Gansus_yumenensis Ichthyornis_dispar Eudromia_elegans Chauna_chavaria Anseranas_semipalmata Dendrocygna_bicolor Alectura_lathami Ortalis_ruficauda Rollulus_rouloul Columba_livia Corythaeola_cristata Ardeotis_australis Tapera_naevia Opisthocomus_hoazin Phoenicop…
	constraint node18 partial = Psophia_crepitans Aramus_guarauna Balearica_pavonina : Gansus_yumenensis Ichthyornis_dispar Eudromia_elegans Chauna_chavaria Anseranas_semipalmata Dendrocygna_bicolor Alectura_lathami Ortalis_ruficauda Rollulus_rouloul Columba_livia Corythaeola_cristata Ardeotis_australis Tapera_naevia Opisthocomus_hoazin Phoenicopterus_ruber Podilymbus_podiceps Monias_benschi Pterocle…
	constraint node19 partial = Aramus_guarauna Balearica_pavonina : Gansus_yumenensis Ichthyornis_dispar Eudromia_elegans Chauna_chavaria Anseranas_semipalmata Dendrocygna_bicolor Alectura_lathami Ortalis_ruficauda Rollulus_rouloul Columba_livia Corythaeola_cristata Ardeotis_australis Tapera_naevia Opisthocomus_hoazin Phoenicopterus_ruber Podilymbus_podiceps Monias_benschi Pterocles_quadricinctus Ca…
	constraint node20 partial = Rallus_limicola Podica_senegalensis Sarothrura_elegans : Gansus_yumenensis Ichthyornis_dispar Eudromia_elegans Chauna_chavaria Anseranas_semipalmata Dendrocygna_bicolor Alectura_lathami Ortalis_ruficauda Rollulus_rouloul Columba_livia Corythaeola_cristata Ardeotis_australis Tapera_naevia Opisthocomus_hoazin Phoenicopterus_ruber Podilymbus_podiceps Monias_benschi Pteroc…
	constraint node21 partial = Podica_senegalensis Sarothrura_elegans : Gansus_yumenensis Ichthyornis_dispar Eudromia_elegans Chauna_chavaria Anseranas_semipalmata Dendrocygna_bicolor Alectura_lathami Ortalis_ruficauda Rollulus_rouloul Columba_livia Corythaeola_cristata Ardeotis_australis Tapera_naevia Opisthocomus_hoazin Phoenicopterus_ruber Podilymbus_podiceps Monias_benschi Pterocles_quadricinctu…
	constraint node22 partial = Burhinus_senegalensis Charadrius_vociferus Rostratula_benghalensis Limosa_lapponica Turnix_varius Alca_torda Sterna_hirundo : Gansus_yumenensis Ichthyornis_dispar Eudromia_elegans Chauna_chavaria Anseranas_semipalmata Dendrocygna_bicolor Alectura_lathami Ortalis_ruficauda Rollulus_rouloul Columba_livia Corythaeola_cristata Ardeotis_australis Tapera_naevia Opisthocomus_…
	constraint node23 partial = Burhinus_senegalensis Charadrius_vociferus : Gansus_yumenensis Ichthyornis_dispar Eudromia_elegans Chauna_chavaria Anseranas_semipalmata Dendrocygna_bicolor Alectura_lathami Ortalis_ruficauda Rollulus_rouloul Columba_livia Corythaeola_cristata Ardeotis_australis Tapera_naevia Opisthocomus_hoazin Phoenicopterus_ruber Podilymbus_podiceps Monias_benschi Pterocles_quadrici…
	constraint node24 partial = Rostratula_benghalensis Limosa_lapponica Turnix_varius Alca_torda Sterna_hirundo : Gansus_yumenensis Ichthyornis_dispar Eudromia_elegans Chauna_chavaria Anseranas_semipalmata Dendrocygna_bicolor Alectura_lathami Ortalis_ruficauda Rollulus_rouloul Columba_livia Corythaeola_cristata Ardeotis_australis Tapera_naevia Opisthocomus_hoazin Phoenicopterus_ruber Podilymbus_podi…
	constraint node25 partial = Rostratula_benghalensis Limosa_lapponica : Gansus_yumenensis Ichthyornis_dispar Eudromia_elegans Chauna_chavaria Anseranas_semipalmata Dendrocygna_bicolor Alectura_lathami Ortalis_ruficauda Rollulus_rouloul Columba_livia Corythaeola_cristata Ardeotis_australis Tapera_naevia Opisthocomus_hoazin Phoenicopterus_ruber Podilymbus_podiceps Monias_benschi Pterocles_quadricinc…
	constraint node26 partial = Turnix_varius Alca_torda Sterna_hirundo : Gansus_yumenensis Ichthyornis_dispar Eudromia_elegans Chauna_chavaria Anseranas_semipalmata Dendrocygna_bicolor Alectura_lathami Ortalis_ruficauda Rollulus_rouloul Columba_livia Corythaeola_cristata Ardeotis_australis Tapera_naevia Opisthocomus_hoazin Phoenicopterus_ruber Podilymbus_podiceps Monias_benschi Pterocles_quadricinct…
	constraint node27 partial = Alca_torda Sterna_hirundo : Gansus_yumenensis Ichthyornis_dispar Eudromia_elegans Chauna_chavaria Anseranas_semipalmata Dendrocygna_bicolor Alectura_lathami Ortalis_ruficauda Rollulus_rouloul Columba_livia Corythaeola_cristata Ardeotis_australis Tapera_naevia Opisthocomus_hoazin Phoenicopterus_ruber Podilymbus_podiceps Monias_benschi Pterocles_quadricinctus Caprimulgus…
	constraint node28 partial = Eurypyga_helias Phaethon_lepturus Gavia_stellata Spheniscus_humboldti Phoebastria_irrorata Oceanites_oceanicus Pagodroma_nivea Leptoptilos_crumenifer Fregata_aquila Sula_dactylatra Leucocarbo_atriceps Eudocimus_ruber Tigrisoma_lineatum Scopus_umbretta Pelecanus_occidentalis : Gansus_yumenensis Ichthyornis_dispar Eudromia_elegans Chauna_chavaria Anseranas_semipalmata De…
	constraint node29 partial = Eurypyga_helias Phaethon_lepturus : Gansus_yumenensis Ichthyornis_dispar Eudromia_elegans Chauna_chavaria Anseranas_semipalmata Dendrocygna_bicolor Alectura_lathami Ortalis_ruficauda Rollulus_rouloul Columba_livia Corythaeola_cristata Ardeotis_australis Tapera_naevia Opisthocomus_hoazin Phoenicopterus_ruber Podilymbus_podiceps Monias_benschi Pterocles_quadricinctus Cap…
	constraint node30 partial = Gavia_stellata Spheniscus_humboldti Phoebastria_irrorata Oceanites_oceanicus Pagodroma_nivea Leptoptilos_crumenifer Fregata_aquila Sula_dactylatra Leucocarbo_atriceps Eudocimus_ruber Tigrisoma_lineatum Scopus_umbretta Pelecanus_occidentalis : Gansus_yumenensis Ichthyornis_dispar Eudromia_elegans Chauna_chavaria Anseranas_semipalmata Dendrocygna_bicolor Alectura_lathami…
	constraint node31 partial = Spheniscus_humboldti Phoebastria_irrorata Oceanites_oceanicus Pagodroma_nivea Leptoptilos_crumenifer Fregata_aquila Sula_dactylatra Leucocarbo_atriceps Eudocimus_ruber Tigrisoma_lineatum Scopus_umbretta Pelecanus_occidentalis : Gansus_yumenensis Ichthyornis_dispar Eudromia_elegans Chauna_chavaria Anseranas_semipalmata Dendrocygna_bicolor Alectura_lathami Ortalis_rufica…
	constraint node32 partial = Spheniscus_humboldti Phoebastria_irrorata Oceanites_oceanicus Pagodroma_nivea : Gansus_yumenensis Ichthyornis_dispar Eudromia_elegans Chauna_chavaria Anseranas_semipalmata Dendrocygna_bicolor Alectura_lathami Ortalis_ruficauda Rollulus_rouloul Columba_livia Corythaeola_cristata Ardeotis_australis Tapera_naevia Opisthocomus_hoazin Phoenicopterus_ruber Podilymbus_podicep…
	constraint node33 partial = Phoebastria_irrorata Oceanites_oceanicus Pagodroma_nivea : Gansus_yumenensis Ichthyornis_dispar Eudromia_elegans Chauna_chavaria Anseranas_semipalmata Dendrocygna_bicolor Alectura_lathami Ortalis_ruficauda Rollulus_rouloul Columba_livia Corythaeola_cristata Ardeotis_australis Tapera_naevia Opisthocomus_hoazin Phoenicopterus_ruber Podilymbus_podiceps Monias_benschi Pter…
	constraint node34 partial = Oceanites_oceanicus Pagodroma_nivea : Gansus_yumenensis Ichthyornis_dispar Eudromia_elegans Chauna_chavaria Anseranas_semipalmata Dendrocygna_bicolor Alectura_lathami Ortalis_ruficauda Rollulus_rouloul Columba_livia Corythaeola_cristata Ardeotis_australis Tapera_naevia Opisthocomus_hoazin Phoenicopterus_ruber Podilymbus_podiceps Monias_benschi Pterocles_quadricinctus C…
	constraint node35 partial = Leptoptilos_crumenifer Fregata_aquila Sula_dactylatra Leucocarbo_atriceps Eudocimus_ruber Tigrisoma_lineatum Scopus_umbretta Pelecanus_occidentalis : Gansus_yumenensis Ichthyornis_dispar Eudromia_elegans Chauna_chavaria Anseranas_semipalmata Dendrocygna_bicolor Alectura_lathami Ortalis_ruficauda Rollulus_rouloul Columba_livia Corythaeola_cristata Ardeotis_australis Tap…
	constraint node36 partial = Fregata_aquila Sula_dactylatra Leucocarbo_atriceps Eudocimus_ruber Tigrisoma_lineatum Scopus_umbretta Pelecanus_occidentalis : Gansus_yumenensis Ichthyornis_dispar Eudromia_elegans Chauna_chavaria Anseranas_semipalmata Dendrocygna_bicolor Alectura_lathami Ortalis_ruficauda Rollulus_rouloul Columba_livia Corythaeola_cristata Ardeotis_australis Tapera_naevia Opisthocomus…
	constraint node37 partial = Fregata_aquila Sula_dactylatra Leucocarbo_atriceps : Gansus_yumenensis Ichthyornis_dispar Eudromia_elegans Chauna_chavaria Anseranas_semipalmata Dendrocygna_bicolor Alectura_lathami Ortalis_ruficauda Rollulus_rouloul Columba_livia Corythaeola_cristata Ardeotis_australis Tapera_naevia Opisthocomus_hoazin Phoenicopterus_ruber Podilymbus_podiceps Monias_benschi Pterocles_…
	constraint node38 partial = Sula_dactylatra Leucocarbo_atriceps : Gansus_yumenensis Ichthyornis_dispar Eudromia_elegans Chauna_chavaria Anseranas_semipalmata Dendrocygna_bicolor Alectura_lathami Ortalis_ruficauda Rollulus_rouloul Columba_livia Corythaeola_cristata Ardeotis_australis Tapera_naevia Opisthocomus_hoazin Phoenicopterus_ruber Podilymbus_podiceps Monias_benschi Pterocles_quadricinctus C…
	constraint node39 partial = Eudocimus_ruber Tigrisoma_lineatum Scopus_umbretta Pelecanus_occidentalis : Gansus_yumenensis Ichthyornis_dispar Eudromia_elegans Chauna_chavaria Anseranas_semipalmata Dendrocygna_bicolor Alectura_lathami Ortalis_ruficauda Rollulus_rouloul Columba_livia Corythaeola_cristata Ardeotis_australis Tapera_naevia Opisthocomus_hoazin Phoenicopterus_ruber Podilymbus_podiceps Mo…
	constraint node40 partial = Tigrisoma_lineatum Scopus_umbretta Pelecanus_occidentalis : Gansus_yumenensis Ichthyornis_dispar Eudromia_elegans Chauna_chavaria Anseranas_semipalmata Dendrocygna_bicolor Alectura_lathami Ortalis_ruficauda Rollulus_rouloul Columba_livia Corythaeola_cristata Ardeotis_australis Tapera_naevia Opisthocomus_hoazin Phoenicopterus_ruber Podilymbus_podiceps Monias_benschi Pte…
	constraint node41 partial = Scopus_umbretta Pelecanus_occidentalis : Gansus_yumenensis Ichthyornis_dispar Eudromia_elegans Chauna_chavaria Anseranas_semipalmata Dendrocygna_bicolor Alectura_lathami Ortalis_ruficauda Rollulus_rouloul Columba_livia Corythaeola_cristata Ardeotis_australis Tapera_naevia Opisthocomus_hoazin Phoenicopterus_ruber Podilymbus_podiceps Monias_benschi Pterocles_quadricinctu…
	constraint node42 partial = Tyto_alba Ninox_novaeseelandiae Coragyps_atratus Pandion_haliaetus Elanus_caeruleus Cariama_cristata Micrastur_ruficollis Nestor_notabilis Psittacus_erithacus Acanthisitta_chloris Erythropitta_erythrogaster Neopelma_chrysocephalum Menura_novaehollandiae Climacteris_melanurus Urocolius_macrourus Leptosomus_discolor Trogon_melanurus Upupa_epops Bucorvus_abyssinicus Alced…
	constraint node43 partial = Tyto_alba Ninox_novaeseelandiae : Gansus_yumenensis Ichthyornis_dispar Eudromia_elegans Chauna_chavaria Anseranas_semipalmata Dendrocygna_bicolor Alectura_lathami Ortalis_ruficauda Rollulus_rouloul Columba_livia Corythaeola_cristata Ardeotis_australis Tapera_naevia Opisthocomus_hoazin Phoenicopterus_ruber Podilymbus_podiceps Monias_benschi Pterocles_quadricinctus Capri…
	constraint node44 partial = Coragyps_atratus Pandion_haliaetus Elanus_caeruleus : Gansus_yumenensis Ichthyornis_dispar Eudromia_elegans Chauna_chavaria Anseranas_semipalmata Dendrocygna_bicolor Alectura_lathami Ortalis_ruficauda Rollulus_rouloul Columba_livia Corythaeola_cristata Ardeotis_australis Tapera_naevia Opisthocomus_hoazin Phoenicopterus_ruber Podilymbus_podiceps Monias_benschi Pterocles…
	constraint node45 partial = Pandion_haliaetus Elanus_caeruleus : Gansus_yumenensis Ichthyornis_dispar Eudromia_elegans Chauna_chavaria Anseranas_semipalmata Dendrocygna_bicolor Alectura_lathami Ortalis_ruficauda Rollulus_rouloul Columba_livia Corythaeola_cristata Ardeotis_australis Tapera_naevia Opisthocomus_hoazin Phoenicopterus_ruber Podilymbus_podiceps Monias_benschi Pterocles_quadricinctus Ca…
	constraint node46 partial = Cariama_cristata Micrastur_ruficollis Nestor_notabilis Psittacus_erithacus Acanthisitta_chloris Erythropitta_erythrogaster Neopelma_chrysocephalum Menura_novaehollandiae Climacteris_melanurus : Gansus_yumenensis Ichthyornis_dispar Eudromia_elegans Chauna_chavaria Anseranas_semipalmata Dendrocygna_bicolor Alectura_lathami Ortalis_ruficauda Rollulus_rouloul Columba_livia…
	constraint node47 partial = Micrastur_ruficollis Nestor_notabilis Psittacus_erithacus Acanthisitta_chloris Erythropitta_erythrogaster Neopelma_chrysocephalum Menura_novaehollandiae Climacteris_melanurus : Gansus_yumenensis Ichthyornis_dispar Eudromia_elegans Chauna_chavaria Anseranas_semipalmata Dendrocygna_bicolor Alectura_lathami Ortalis_ruficauda Rollulus_rouloul Columba_livia Corythaeola_cris…
	constraint node48 partial = Nestor_notabilis Psittacus_erithacus Acanthisitta_chloris Erythropitta_erythrogaster Neopelma_chrysocephalum Menura_novaehollandiae Climacteris_melanurus : Gansus_yumenensis Ichthyornis_dispar Eudromia_elegans Chauna_chavaria Anseranas_semipalmata Dendrocygna_bicolor Alectura_lathami Ortalis_ruficauda Rollulus_rouloul Columba_livia Corythaeola_cristata Ardeotis_austral…
	constraint node49 partial = Nestor_notabilis Psittacus_erithacus : Gansus_yumenensis Ichthyornis_dispar Eudromia_elegans Chauna_chavaria Anseranas_semipalmata Dendrocygna_bicolor Alectura_lathami Ortalis_ruficauda Rollulus_rouloul Columba_livia Corythaeola_cristata Ardeotis_australis Tapera_naevia Opisthocomus_hoazin Phoenicopterus_ruber Podilymbus_podiceps Monias_benschi Pterocles_quadricinctus …
	constraint node50 partial = Acanthisitta_chloris Erythropitta_erythrogaster Neopelma_chrysocephalum Menura_novaehollandiae Climacteris_melanurus : Gansus_yumenensis Ichthyornis_dispar Eudromia_elegans Chauna_chavaria Anseranas_semipalmata Dendrocygna_bicolor Alectura_lathami Ortalis_ruficauda Rollulus_rouloul Columba_livia Corythaeola_cristata Ardeotis_australis Tapera_naevia Opisthocomus_hoazin …
	constraint node51 partial = Erythropitta_erythrogaster Neopelma_chrysocephalum Menura_novaehollandiae Climacteris_melanurus : Gansus_yumenensis Ichthyornis_dispar Eudromia_elegans Chauna_chavaria Anseranas_semipalmata Dendrocygna_bicolor Alectura_lathami Ortalis_ruficauda Rollulus_rouloul Columba_livia Corythaeola_cristata Ardeotis_australis Tapera_naevia Opisthocomus_hoazin Phoenicopterus_ruber …
	constraint node52 partial = Erythropitta_erythrogaster Neopelma_chrysocephalum : Gansus_yumenensis Ichthyornis_dispar Eudromia_elegans Chauna_chavaria Anseranas_semipalmata Dendrocygna_bicolor Alectura_lathami Ortalis_ruficauda Rollulus_rouloul Columba_livia Corythaeola_cristata Ardeotis_australis Tapera_naevia Opisthocomus_hoazin Phoenicopterus_ruber Podilymbus_podiceps Monias_benschi Pterocles_…
	constraint node53 partial = Menura_novaehollandiae Climacteris_melanurus : Gansus_yumenensis Ichthyornis_dispar Eudromia_elegans Chauna_chavaria Anseranas_semipalmata Dendrocygna_bicolor Alectura_lathami Ortalis_ruficauda Rollulus_rouloul Columba_livia Corythaeola_cristata Ardeotis_australis Tapera_naevia Opisthocomus_hoazin Phoenicopterus_ruber Podilymbus_podiceps Monias_benschi Pterocles_quadri…
	constraint node54 partial = Urocolius_macrourus Leptosomus_discolor Trogon_melanurus Upupa_epops Bucorvus_abyssinicus Alcedo_atthis Coracias_benghalensis Merops_orientalis Bucco_capensis Psilopogon_chrysopogon Jynx_torquilla : Gansus_yumenensis Ichthyornis_dispar Eudromia_elegans Chauna_chavaria Anseranas_semipalmata Dendrocygna_bicolor Alectura_lathami Ortalis_ruficauda Rollulus_rouloul Columba_…
	constraint node55 partial = Leptosomus_discolor Trogon_melanurus Upupa_epops Bucorvus_abyssinicus Alcedo_atthis Coracias_benghalensis Merops_orientalis Bucco_capensis Psilopogon_chrysopogon Jynx_torquilla : Gansus_yumenensis Ichthyornis_dispar Eudromia_elegans Chauna_chavaria Anseranas_semipalmata Dendrocygna_bicolor Alectura_lathami Ortalis_ruficauda Rollulus_rouloul Columba_livia Corythaeola_cr…
	constraint node56 partial = Trogon_melanurus Upupa_epops Bucorvus_abyssinicus Alcedo_atthis Coracias_benghalensis Merops_orientalis Bucco_capensis Psilopogon_chrysopogon Jynx_torquilla : Gansus_yumenensis Ichthyornis_dispar Eudromia_elegans Chauna_chavaria Anseranas_semipalmata Dendrocygna_bicolor Alectura_lathami Ortalis_ruficauda Rollulus_rouloul Columba_livia Corythaeola_cristata Ardeotis_aust…
	constraint node57 partial = Upupa_epops Bucorvus_abyssinicus Alcedo_atthis Coracias_benghalensis Merops_orientalis Bucco_capensis Psilopogon_chrysopogon Jynx_torquilla : Gansus_yumenensis Ichthyornis_dispar Eudromia_elegans Chauna_chavaria Anseranas_semipalmata Dendrocygna_bicolor Alectura_lathami Ortalis_ruficauda Rollulus_rouloul Columba_livia Corythaeola_cristata Ardeotis_australis Tapera_naev…
	constraint node58 partial = Upupa_epops Bucorvus_abyssinicus : Gansus_yumenensis Ichthyornis_dispar Eudromia_elegans Chauna_chavaria Anseranas_semipalmata Dendrocygna_bicolor Alectura_lathami Ortalis_ruficauda Rollulus_rouloul Columba_livia Corythaeola_cristata Ardeotis_australis Tapera_naevia Opisthocomus_hoazin Phoenicopterus_ruber Podilymbus_podiceps Monias_benschi Pterocles_quadricinctus Capr…
	constraint node59 partial = Alcedo_atthis Coracias_benghalensis Merops_orientalis Bucco_capensis Psilopogon_chrysopogon Jynx_torquilla : Gansus_yumenensis Ichthyornis_dispar Eudromia_elegans Chauna_chavaria Anseranas_semipalmata Dendrocygna_bicolor Alectura_lathami Ortalis_ruficauda Rollulus_rouloul Columba_livia Corythaeola_cristata Ardeotis_australis Tapera_naevia Opisthocomus_hoazin Phoenicopt…
	constraint node60 partial = Alcedo_atthis Coracias_benghalensis Merops_orientalis : Gansus_yumenensis Ichthyornis_dispar Eudromia_elegans Chauna_chavaria Anseranas_semipalmata Dendrocygna_bicolor Alectura_lathami Ortalis_ruficauda Rollulus_rouloul Columba_livia Corythaeola_cristata Ardeotis_australis Tapera_naevia Opisthocomus_hoazin Phoenicopterus_ruber Podilymbus_podiceps Monias_benschi Pterocl…
	constraint node61 partial = Coracias_benghalensis Merops_orientalis : Gansus_yumenensis Ichthyornis_dispar Eudromia_elegans Chauna_chavaria Anseranas_semipalmata Dendrocygna_bicolor Alectura_lathami Ortalis_ruficauda Rollulus_rouloul Columba_livia Corythaeola_cristata Ardeotis_australis Tapera_naevia Opisthocomus_hoazin Phoenicopterus_ruber Podilymbus_podiceps Monias_benschi Pterocles_quadricinct…
	constraint node62 partial = Bucco_capensis Psilopogon_chrysopogon Jynx_torquilla : Gansus_yumenensis Ichthyornis_dispar Eudromia_elegans Chauna_chavaria Anseranas_semipalmata Dendrocygna_bicolor Alectura_lathami Ortalis_ruficauda Rollulus_rouloul Columba_livia Corythaeola_cristata Ardeotis_australis Tapera_naevia Opisthocomus_hoazin Phoenicopterus_ruber Podilymbus_podiceps Monias_benschi Pterocle…
	constraint node63 partial = Psilopogon_chrysopogon Jynx_torquilla : Gansus_yumenensis Ichthyornis_dispar Eudromia_elegans Chauna_chavaria Anseranas_semipalmata Dendrocygna_bicolor Alectura_lathami Ortalis_ruficauda Rollulus_rouloul Columba_livia Corythaeola_cristata Ardeotis_australis Tapera_naevia Opisthocomus_hoazin Phoenicopterus_ruber Podilymbus_podiceps Monias_benschi Pterocles_quadricinctus…
	prset topologypr = constraints(node1,node2,node3,node4,node5,node6,node7,node8,node9,node10,node11,node12,node13,node14,node15,node16,node17,node18,node19,node20,node21,node22,node23,node24,node25,node26,node27,node28,node29,node30,node31,node32,node33,node34,node35,node36,node37,node38,node39,node40,node41,node42,node43,node44,node45,node46,node47,node48,node49,node50,node51,node52,node53,node54…
	mcmcp temp = 0.1 nchain = 4 samplefreq = 4000 printfr = 1000 nruns = 2;
	mcmc ngen = 30000000;
	sumt contype=allcompat;
	sump;
END;]
[MrBayes commands for Analysis 12]
[begin mrbayes;
	set autoclose = yes nowarn = yes;
	ctype ordered : 9 10 15 17 24 25 35 36 52 55 56 68 72 74 80 99 103 115 140 165 176 181 190 191;
	lset rates = gamma ngammacat = 4 coding=variable;
	constraint node1 partial = Ichthyornis_dispar Eudromia_elegans Chauna_chavaria Anseranas_semipalmata Dendrocygna_bicolor Alectura_lathami Ortalis_ruficauda Rollulus_rouloul Phoenicopterus_ruber Podilymbus_podiceps Columba_livia Monias_benschi Pterocles_quadricinctus Corythaeola_cristata Opisthocomus_hoazin Ardeotis_australis Tapera_naevia Caprimulgus_macrurus Nyctibius_griseus Podargus_strigoides…
	constraint node2 partial = Eudromia_elegans Chauna_chavaria Anseranas_semipalmata Dendrocygna_bicolor Alectura_lathami Ortalis_ruficauda Rollulus_rouloul Phoenicopterus_ruber Podilymbus_podiceps Columba_livia Monias_benschi Pterocles_quadricinctus Corythaeola_cristata Opisthocomus_hoazin Ardeotis_australis Tapera_naevia Caprimulgus_macrurus Nyctibius_griseus Podargus_strigoides Aegotheles_cristat…
	constraint node3 partial = Chauna_chavaria Anseranas_semipalmata Dendrocygna_bicolor Alectura_lathami Ortalis_ruficauda Rollulus_rouloul Phoenicopterus_ruber Podilymbus_podiceps Columba_livia Monias_benschi Pterocles_quadricinctus Corythaeola_cristata Opisthocomus_hoazin Ardeotis_australis Tapera_naevia Caprimulgus_macrurus Nyctibius_griseus Podargus_strigoides Aegotheles_cristatus Streptoprocne_…
	constraint node4 partial = Chauna_chavaria Anseranas_semipalmata Dendrocygna_bicolor Alectura_lathami Ortalis_ruficauda Rollulus_rouloul : Gansus_yumenensis Ichthyornis_dispar Eudromia_elegans Phoenicopterus_ruber Podilymbus_podiceps Columba_livia Monias_benschi Pterocles_quadricinctus Corythaeola_cristata Opisthocomus_hoazin Ardeotis_australis Tapera_naevia Caprimulgus_macrurus Nyctibius_griseus…
	constraint node5 partial = Chauna_chavaria Anseranas_semipalmata Dendrocygna_bicolor : Gansus_yumenensis Ichthyornis_dispar Eudromia_elegans Alectura_lathami Ortalis_ruficauda Rollulus_rouloul Phoenicopterus_ruber Podilymbus_podiceps Columba_livia Monias_benschi Pterocles_quadricinctus Corythaeola_cristata Opisthocomus_hoazin Ardeotis_australis Tapera_naevia Caprimulgus_macrurus Nyctibius_griseus…
	constraint node6 partial = Anseranas_semipalmata Dendrocygna_bicolor : Gansus_yumenensis Ichthyornis_dispar Eudromia_elegans Chauna_chavaria Alectura_lathami Ortalis_ruficauda Rollulus_rouloul Phoenicopterus_ruber Podilymbus_podiceps Columba_livia Monias_benschi Pterocles_quadricinctus Corythaeola_cristata Opisthocomus_hoazin Ardeotis_australis Tapera_naevia Caprimulgus_macrurus Nyctibius_griseus…
	constraint node7 partial = Alectura_lathami Ortalis_ruficauda Rollulus_rouloul : Gansus_yumenensis Ichthyornis_dispar Eudromia_elegans Chauna_chavaria Anseranas_semipalmata Dendrocygna_bicolor Phoenicopterus_ruber Podilymbus_podiceps Columba_livia Monias_benschi Pterocles_quadricinctus Corythaeola_cristata Opisthocomus_hoazin Ardeotis_australis Tapera_naevia Caprimulgus_macrurus Nyctibius_griseus…
	constraint node8 partial = Ortalis_ruficauda Rollulus_rouloul : Gansus_yumenensis Ichthyornis_dispar Eudromia_elegans Chauna_chavaria Anseranas_semipalmata Dendrocygna_bicolor Alectura_lathami Phoenicopterus_ruber Podilymbus_podiceps Columba_livia Monias_benschi Pterocles_quadricinctus Corythaeola_cristata Opisthocomus_hoazin Ardeotis_australis Tapera_naevia Caprimulgus_macrurus Nyctibius_griseus…
	constraint node9 partial = Phoenicopterus_ruber Podilymbus_podiceps Columba_livia Monias_benschi Pterocles_quadricinctus Corythaeola_cristata Opisthocomus_hoazin Ardeotis_australis Tapera_naevia Caprimulgus_macrurus Nyctibius_griseus Podargus_strigoides Aegotheles_cristatus Streptoprocne_zonaris Florisuga_mellivora Psophia_crepitans Aramus_guarauna Balearica_pavonina Rallus_limicola Podica_senega…
	constraint node10 partial = Phoenicopterus_ruber Podilymbus_podiceps : Gansus_yumenensis Ichthyornis_dispar Eudromia_elegans Chauna_chavaria Anseranas_semipalmata Dendrocygna_bicolor Alectura_lathami Ortalis_ruficauda Rollulus_rouloul Columba_livia Monias_benschi Pterocles_quadricinctus Corythaeola_cristata Opisthocomus_hoazin Ardeotis_australis Tapera_naevia Caprimulgus_macrurus Nyctibius_griseu…
	constraint node11 partial = Columba_livia Monias_benschi Pterocles_quadricinctus : Gansus_yumenensis Ichthyornis_dispar Eudromia_elegans Chauna_chavaria Anseranas_semipalmata Dendrocygna_bicolor Alectura_lathami Ortalis_ruficauda Rollulus_rouloul Phoenicopterus_ruber Podilymbus_podiceps Corythaeola_cristata Opisthocomus_hoazin Ardeotis_australis Tapera_naevia Caprimulgus_macrurus Nyctibius_griseu…
	constraint node12 partial = Monias_benschi Pterocles_quadricinctus : Gansus_yumenensis Ichthyornis_dispar Eudromia_elegans Chauna_chavaria Anseranas_semipalmata Dendrocygna_bicolor Alectura_lathami Ortalis_ruficauda Rollulus_rouloul Phoenicopterus_ruber Podilymbus_podiceps Columba_livia Corythaeola_cristata Opisthocomus_hoazin Ardeotis_australis Tapera_naevia Caprimulgus_macrurus Nyctibius_griseu…
	constraint node13 partial = Corythaeola_cristata Opisthocomus_hoazin Ardeotis_australis Tapera_naevia Caprimulgus_macrurus Nyctibius_griseus Podargus_strigoides Aegotheles_cristatus Streptoprocne_zonaris Florisuga_mellivora Psophia_crepitans Aramus_guarauna Balearica_pavonina Rallus_limicola Podica_senegalensis Sarothrura_elegans Burhinus_senegalensis Charadrius_vociferus Rostratula_benghalensis …
	constraint node14 partial = Ardeotis_australis Tapera_naevia : Gansus_yumenensis Ichthyornis_dispar Eudromia_elegans Chauna_chavaria Anseranas_semipalmata Dendrocygna_bicolor Alectura_lathami Ortalis_ruficauda Rollulus_rouloul Phoenicopterus_ruber Podilymbus_podiceps Columba_livia Monias_benschi Pterocles_quadricinctus Corythaeola_cristata Opisthocomus_hoazin Caprimulgus_macrurus Nyctibius_griseu…
	constraint node15 partial = Caprimulgus_macrurus Nyctibius_griseus Podargus_strigoides Aegotheles_cristatus Streptoprocne_zonaris Florisuga_mellivora : Gansus_yumenensis Ichthyornis_dispar Eudromia_elegans Chauna_chavaria Anseranas_semipalmata Dendrocygna_bicolor Alectura_lathami Ortalis_ruficauda Rollulus_rouloul Phoenicopterus_ruber Podilymbus_podiceps Columba_livia Monias_benschi Pterocles_qua…
	constraint node16 partial = Nyctibius_griseus Podargus_strigoides Aegotheles_cristatus Streptoprocne_zonaris Florisuga_mellivora : Gansus_yumenensis Ichthyornis_dispar Eudromia_elegans Chauna_chavaria Anseranas_semipalmata Dendrocygna_bicolor Alectura_lathami Ortalis_ruficauda Rollulus_rouloul Phoenicopterus_ruber Podilymbus_podiceps Columba_livia Monias_benschi Pterocles_quadricinctus Corythaeol…
	constraint node17 partial = Podargus_strigoides Aegotheles_cristatus Streptoprocne_zonaris Florisuga_mellivora : Gansus_yumenensis Ichthyornis_dispar Eudromia_elegans Chauna_chavaria Anseranas_semipalmata Dendrocygna_bicolor Alectura_lathami Ortalis_ruficauda Rollulus_rouloul Phoenicopterus_ruber Podilymbus_podiceps Columba_livia Monias_benschi Pterocles_quadricinctus Corythaeola_cristata Opistho…
	constraint node18 partial = Aegotheles_cristatus Streptoprocne_zonaris Florisuga_mellivora : Gansus_yumenensis Ichthyornis_dispar Eudromia_elegans Chauna_chavaria Anseranas_semipalmata Dendrocygna_bicolor Alectura_lathami Ortalis_ruficauda Rollulus_rouloul Phoenicopterus_ruber Podilymbus_podiceps Columba_livia Monias_benschi Pterocles_quadricinctus Corythaeola_cristata Opisthocomus_hoazin Ardeoti…
	constraint node19 partial = Streptoprocne_zonaris Florisuga_mellivora : Gansus_yumenensis Ichthyornis_dispar Eudromia_elegans Chauna_chavaria Anseranas_semipalmata Dendrocygna_bicolor Alectura_lathami Ortalis_ruficauda Rollulus_rouloul Phoenicopterus_ruber Podilymbus_podiceps Columba_livia Monias_benschi Pterocles_quadricinctus Corythaeola_cristata Opisthocomus_hoazin Ardeotis_australis Tapera_na…
	constraint node20 partial = Psophia_crepitans Aramus_guarauna Balearica_pavonina Rallus_limicola Podica_senegalensis Sarothrura_elegans : Gansus_yumenensis Ichthyornis_dispar Eudromia_elegans Chauna_chavaria Anseranas_semipalmata Dendrocygna_bicolor Alectura_lathami Ortalis_ruficauda Rollulus_rouloul Phoenicopterus_ruber Podilymbus_podiceps Columba_livia Monias_benschi Pterocles_quadricinctus Cor…
	constraint node21 partial = Psophia_crepitans Aramus_guarauna Balearica_pavonina : Gansus_yumenensis Ichthyornis_dispar Eudromia_elegans Chauna_chavaria Anseranas_semipalmata Dendrocygna_bicolor Alectura_lathami Ortalis_ruficauda Rollulus_rouloul Phoenicopterus_ruber Podilymbus_podiceps Columba_livia Monias_benschi Pterocles_quadricinctus Corythaeola_cristata Opisthocomus_hoazin Ardeotis_australi…
	constraint node22 partial = Aramus_guarauna Balearica_pavonina : Gansus_yumenensis Ichthyornis_dispar Eudromia_elegans Chauna_chavaria Anseranas_semipalmata Dendrocygna_bicolor Alectura_lathami Ortalis_ruficauda Rollulus_rouloul Phoenicopterus_ruber Podilymbus_podiceps Columba_livia Monias_benschi Pterocles_quadricinctus Corythaeola_cristata Opisthocomus_hoazin Ardeotis_australis Tapera_naevia Ca…
	constraint node23 partial = Rallus_limicola Podica_senegalensis Sarothrura_elegans : Gansus_yumenensis Ichthyornis_dispar Eudromia_elegans Chauna_chavaria Anseranas_semipalmata Dendrocygna_bicolor Alectura_lathami Ortalis_ruficauda Rollulus_rouloul Phoenicopterus_ruber Podilymbus_podiceps Columba_livia Monias_benschi Pterocles_quadricinctus Corythaeola_cristata Opisthocomus_hoazin Ardeotis_austra…
	constraint node24 partial = Podica_senegalensis Sarothrura_elegans : Gansus_yumenensis Ichthyornis_dispar Eudromia_elegans Chauna_chavaria Anseranas_semipalmata Dendrocygna_bicolor Alectura_lathami Ortalis_ruficauda Rollulus_rouloul Phoenicopterus_ruber Podilymbus_podiceps Columba_livia Monias_benschi Pterocles_quadricinctus Corythaeola_cristata Opisthocomus_hoazin Ardeotis_australis Tapera_naevi…
	constraint node25 partial = Burhinus_senegalensis Charadrius_vociferus Rostratula_benghalensis Limosa_lapponica Turnix_varius Alca_torda Sterna_hirundo : Gansus_yumenensis Ichthyornis_dispar Eudromia_elegans Chauna_chavaria Anseranas_semipalmata Dendrocygna_bicolor Alectura_lathami Ortalis_ruficauda Rollulus_rouloul Phoenicopterus_ruber Podilymbus_podiceps Columba_livia Monias_benschi Pterocles_q…
	constraint node26 partial = Burhinus_senegalensis Charadrius_vociferus : Gansus_yumenensis Ichthyornis_dispar Eudromia_elegans Chauna_chavaria Anseranas_semipalmata Dendrocygna_bicolor Alectura_lathami Ortalis_ruficauda Rollulus_rouloul Phoenicopterus_ruber Podilymbus_podiceps Columba_livia Monias_benschi Pterocles_quadricinctus Corythaeola_cristata Opisthocomus_hoazin Ardeotis_australis Tapera_n…
	constraint node27 partial = Rostratula_benghalensis Limosa_lapponica Turnix_varius Alca_torda Sterna_hirundo : Gansus_yumenensis Ichthyornis_dispar Eudromia_elegans Chauna_chavaria Anseranas_semipalmata Dendrocygna_bicolor Alectura_lathami Ortalis_ruficauda Rollulus_rouloul Phoenicopterus_ruber Podilymbus_podiceps Columba_livia Monias_benschi Pterocles_quadricinctus Corythaeola_cristata Opisthoco…
	constraint node28 partial = Rostratula_benghalensis Limosa_lapponica : Gansus_yumenensis Ichthyornis_dispar Eudromia_elegans Chauna_chavaria Anseranas_semipalmata Dendrocygna_bicolor Alectura_lathami Ortalis_ruficauda Rollulus_rouloul Phoenicopterus_ruber Podilymbus_podiceps Columba_livia Monias_benschi Pterocles_quadricinctus Corythaeola_cristata Opisthocomus_hoazin Ardeotis_australis Tapera_nae…
	constraint node29 partial = Turnix_varius Alca_torda Sterna_hirundo : Gansus_yumenensis Ichthyornis_dispar Eudromia_elegans Chauna_chavaria Anseranas_semipalmata Dendrocygna_bicolor Alectura_lathami Ortalis_ruficauda Rollulus_rouloul Phoenicopterus_ruber Podilymbus_podiceps Columba_livia Monias_benschi Pterocles_quadricinctus Corythaeola_cristata Opisthocomus_hoazin Ardeotis_australis Tapera_naev…
	constraint node30 partial = Alca_torda Sterna_hirundo : Gansus_yumenensis Ichthyornis_dispar Eudromia_elegans Chauna_chavaria Anseranas_semipalmata Dendrocygna_bicolor Alectura_lathami Ortalis_ruficauda Rollulus_rouloul Phoenicopterus_ruber Podilymbus_podiceps Columba_livia Monias_benschi Pterocles_quadricinctus Corythaeola_cristata Opisthocomus_hoazin Ardeotis_australis Tapera_naevia Caprimulgus…
	constraint node31 partial = Eurypyga_helias Phaethon_lepturus Gavia_stellata Spheniscus_humboldti Phoebastria_irrorata Oceanites_oceanicus Pagodroma_nivea Leptoptilos_crumenifer Fregata_aquila Sula_dactylatra Leucocarbo_atriceps Eudocimus_ruber Tigrisoma_lineatum Scopus_umbretta Pelecanus_occidentalis : Gansus_yumenensis Ichthyornis_dispar Eudromia_elegans Chauna_chavaria Anseranas_semipalmata De…
	constraint node32 partial = Eurypyga_helias Phaethon_lepturus : Gansus_yumenensis Ichthyornis_dispar Eudromia_elegans Chauna_chavaria Anseranas_semipalmata Dendrocygna_bicolor Alectura_lathami Ortalis_ruficauda Rollulus_rouloul Phoenicopterus_ruber Podilymbus_podiceps Columba_livia Monias_benschi Pterocles_quadricinctus Corythaeola_cristata Opisthocomus_hoazin Ardeotis_australis Tapera_naevia Cap…
	constraint node33 partial = Gavia_stellata Spheniscus_humboldti Phoebastria_irrorata Oceanites_oceanicus Pagodroma_nivea Leptoptilos_crumenifer Fregata_aquila Sula_dactylatra Leucocarbo_atriceps Eudocimus_ruber Tigrisoma_lineatum Scopus_umbretta Pelecanus_occidentalis : Gansus_yumenensis Ichthyornis_dispar Eudromia_elegans Chauna_chavaria Anseranas_semipalmata Dendrocygna_bicolor Alectura_lathami…
	constraint node34 partial = Spheniscus_humboldti Phoebastria_irrorata Oceanites_oceanicus Pagodroma_nivea Leptoptilos_crumenifer Fregata_aquila Sula_dactylatra Leucocarbo_atriceps Eudocimus_ruber Tigrisoma_lineatum Scopus_umbretta Pelecanus_occidentalis : Gansus_yumenensis Ichthyornis_dispar Eudromia_elegans Chauna_chavaria Anseranas_semipalmata Dendrocygna_bicolor Alectura_lathami Ortalis_rufica…
	constraint node35 partial = Spheniscus_humboldti Phoebastria_irrorata Oceanites_oceanicus Pagodroma_nivea : Gansus_yumenensis Ichthyornis_dispar Eudromia_elegans Chauna_chavaria Anseranas_semipalmata Dendrocygna_bicolor Alectura_lathami Ortalis_ruficauda Rollulus_rouloul Phoenicopterus_ruber Podilymbus_podiceps Columba_livia Monias_benschi Pterocles_quadricinctus Corythaeola_cristata Opisthocomus…
	constraint node36 partial = Phoebastria_irrorata Oceanites_oceanicus Pagodroma_nivea : Gansus_yumenensis Ichthyornis_dispar Eudromia_elegans Chauna_chavaria Anseranas_semipalmata Dendrocygna_bicolor Alectura_lathami Ortalis_ruficauda Rollulus_rouloul Phoenicopterus_ruber Podilymbus_podiceps Columba_livia Monias_benschi Pterocles_quadricinctus Corythaeola_cristata Opisthocomus_hoazin Ardeotis_aust…
	constraint node37 partial = Oceanites_oceanicus Pagodroma_nivea : Gansus_yumenensis Ichthyornis_dispar Eudromia_elegans Chauna_chavaria Anseranas_semipalmata Dendrocygna_bicolor Alectura_lathami Ortalis_ruficauda Rollulus_rouloul Phoenicopterus_ruber Podilymbus_podiceps Columba_livia Monias_benschi Pterocles_quadricinctus Corythaeola_cristata Opisthocomus_hoazin Ardeotis_australis Tapera_naevia C…
	constraint node38 partial = Leptoptilos_crumenifer Fregata_aquila Sula_dactylatra Leucocarbo_atriceps Eudocimus_ruber Tigrisoma_lineatum Scopus_umbretta Pelecanus_occidentalis : Gansus_yumenensis Ichthyornis_dispar Eudromia_elegans Chauna_chavaria Anseranas_semipalmata Dendrocygna_bicolor Alectura_lathami Ortalis_ruficauda Rollulus_rouloul Phoenicopterus_ruber Podilymbus_podiceps Columba_livia Mo…
	constraint node39 partial = Fregata_aquila Sula_dactylatra Leucocarbo_atriceps Eudocimus_ruber Tigrisoma_lineatum Scopus_umbretta Pelecanus_occidentalis : Gansus_yumenensis Ichthyornis_dispar Eudromia_elegans Chauna_chavaria Anseranas_semipalmata Dendrocygna_bicolor Alectura_lathami Ortalis_ruficauda Rollulus_rouloul Phoenicopterus_ruber Podilymbus_podiceps Columba_livia Monias_benschi Pterocles_…
	constraint node40 partial = Fregata_aquila Sula_dactylatra Leucocarbo_atriceps : Gansus_yumenensis Ichthyornis_dispar Eudromia_elegans Chauna_chavaria Anseranas_semipalmata Dendrocygna_bicolor Alectura_lathami Ortalis_ruficauda Rollulus_rouloul Phoenicopterus_ruber Podilymbus_podiceps Columba_livia Monias_benschi Pterocles_quadricinctus Corythaeola_cristata Opisthocomus_hoazin Ardeotis_australis …
	constraint node41 partial = Sula_dactylatra Leucocarbo_atriceps : Gansus_yumenensis Ichthyornis_dispar Eudromia_elegans Chauna_chavaria Anseranas_semipalmata Dendrocygna_bicolor Alectura_lathami Ortalis_ruficauda Rollulus_rouloul Phoenicopterus_ruber Podilymbus_podiceps Columba_livia Monias_benschi Pterocles_quadricinctus Corythaeola_cristata Opisthocomus_hoazin Ardeotis_australis Tapera_naevia C…
	constraint node42 partial = Eudocimus_ruber Tigrisoma_lineatum Scopus_umbretta Pelecanus_occidentalis : Gansus_yumenensis Ichthyornis_dispar Eudromia_elegans Chauna_chavaria Anseranas_semipalmata Dendrocygna_bicolor Alectura_lathami Ortalis_ruficauda Rollulus_rouloul Phoenicopterus_ruber Podilymbus_podiceps Columba_livia Monias_benschi Pterocles_quadricinctus Corythaeola_cristata Opisthocomus_hoa…
	constraint node43 partial = Tigrisoma_lineatum Scopus_umbretta Pelecanus_occidentalis : Gansus_yumenensis Ichthyornis_dispar Eudromia_elegans Chauna_chavaria Anseranas_semipalmata Dendrocygna_bicolor Alectura_lathami Ortalis_ruficauda Rollulus_rouloul Phoenicopterus_ruber Podilymbus_podiceps Columba_livia Monias_benschi Pterocles_quadricinctus Corythaeola_cristata Opisthocomus_hoazin Ardeotis_aus…
	constraint node44 partial = Scopus_umbretta Pelecanus_occidentalis : Gansus_yumenensis Ichthyornis_dispar Eudromia_elegans Chauna_chavaria Anseranas_semipalmata Dendrocygna_bicolor Alectura_lathami Ortalis_ruficauda Rollulus_rouloul Phoenicopterus_ruber Podilymbus_podiceps Columba_livia Monias_benschi Pterocles_quadricinctus Corythaeola_cristata Opisthocomus_hoazin Ardeotis_australis Tapera_naevi…
	constraint node45 partial = Tyto_alba Ninox_novaeseelandiae Coragyps_atratus Pandion_haliaetus Elanus_caeruleus Cariama_cristata Micrastur_ruficollis Nestor_notabilis Psittacus_erithacus Acanthisitta_chloris Erythropitta_erythrogaster Neopelma_chrysocephalum Menura_novaehollandiae Climacteris_melanurus Urocolius_macrourus Leptosomus_discolor Trogon_melanurus Upupa_epops Bucorvus_abyssinicus Alced…
	constraint node46 partial = Tyto_alba Ninox_novaeseelandiae : Gansus_yumenensis Ichthyornis_dispar Eudromia_elegans Chauna_chavaria Anseranas_semipalmata Dendrocygna_bicolor Alectura_lathami Ortalis_ruficauda Rollulus_rouloul Phoenicopterus_ruber Podilymbus_podiceps Columba_livia Monias_benschi Pterocles_quadricinctus Corythaeola_cristata Opisthocomus_hoazin Ardeotis_australis Tapera_naevia Capri…
	constraint node47 partial = Coragyps_atratus Pandion_haliaetus Elanus_caeruleus : Gansus_yumenensis Ichthyornis_dispar Eudromia_elegans Chauna_chavaria Anseranas_semipalmata Dendrocygna_bicolor Alectura_lathami Ortalis_ruficauda Rollulus_rouloul Phoenicopterus_ruber Podilymbus_podiceps Columba_livia Monias_benschi Pterocles_quadricinctus Corythaeola_cristata Opisthocomus_hoazin Ardeotis_australis…
	constraint node48 partial = Pandion_haliaetus Elanus_caeruleus : Gansus_yumenensis Ichthyornis_dispar Eudromia_elegans Chauna_chavaria Anseranas_semipalmata Dendrocygna_bicolor Alectura_lathami Ortalis_ruficauda Rollulus_rouloul Phoenicopterus_ruber Podilymbus_podiceps Columba_livia Monias_benschi Pterocles_quadricinctus Corythaeola_cristata Opisthocomus_hoazin Ardeotis_australis Tapera_naevia Ca…
	constraint node49 partial = Cariama_cristata Micrastur_ruficollis Nestor_notabilis Psittacus_erithacus Acanthisitta_chloris Erythropitta_erythrogaster Neopelma_chrysocephalum Menura_novaehollandiae Climacteris_melanurus : Gansus_yumenensis Ichthyornis_dispar Eudromia_elegans Chauna_chavaria Anseranas_semipalmata Dendrocygna_bicolor Alectura_lathami Ortalis_ruficauda Rollulus_rouloul Phoenicopteru…
	constraint node50 partial = Micrastur_ruficollis Nestor_notabilis Psittacus_erithacus Acanthisitta_chloris Erythropitta_erythrogaster Neopelma_chrysocephalum Menura_novaehollandiae Climacteris_melanurus : Gansus_yumenensis Ichthyornis_dispar Eudromia_elegans Chauna_chavaria Anseranas_semipalmata Dendrocygna_bicolor Alectura_lathami Ortalis_ruficauda Rollulus_rouloul Phoenicopterus_ruber Podilymbu…
	constraint node51 partial = Nestor_notabilis Psittacus_erithacus Acanthisitta_chloris Erythropitta_erythrogaster Neopelma_chrysocephalum Menura_novaehollandiae Climacteris_melanurus : Gansus_yumenensis Ichthyornis_dispar Eudromia_elegans Chauna_chavaria Anseranas_semipalmata Dendrocygna_bicolor Alectura_lathami Ortalis_ruficauda Rollulus_rouloul Phoenicopterus_ruber Podilymbus_podiceps Columba_li…
	constraint node52 partial = Nestor_notabilis Psittacus_erithacus : Gansus_yumenensis Ichthyornis_dispar Eudromia_elegans Chauna_chavaria Anseranas_semipalmata Dendrocygna_bicolor Alectura_lathami Ortalis_ruficauda Rollulus_rouloul Phoenicopterus_ruber Podilymbus_podiceps Columba_livia Monias_benschi Pterocles_quadricinctus Corythaeola_cristata Opisthocomus_hoazin Ardeotis_australis Tapera_naevia …
	constraint node53 partial = Acanthisitta_chloris Erythropitta_erythrogaster Neopelma_chrysocephalum Menura_novaehollandiae Climacteris_melanurus : Gansus_yumenensis Ichthyornis_dispar Eudromia_elegans Chauna_chavaria Anseranas_semipalmata Dendrocygna_bicolor Alectura_lathami Ortalis_ruficauda Rollulus_rouloul Phoenicopterus_ruber Podilymbus_podiceps Columba_livia Monias_benschi Pterocles_quadrici…
	constraint node54 partial = Erythropitta_erythrogaster Neopelma_chrysocephalum Menura_novaehollandiae Climacteris_melanurus : Gansus_yumenensis Ichthyornis_dispar Eudromia_elegans Chauna_chavaria Anseranas_semipalmata Dendrocygna_bicolor Alectura_lathami Ortalis_ruficauda Rollulus_rouloul Phoenicopterus_ruber Podilymbus_podiceps Columba_livia Monias_benschi Pterocles_quadricinctus Corythaeola_cri…
	constraint node55 partial = Erythropitta_erythrogaster Neopelma_chrysocephalum : Gansus_yumenensis Ichthyornis_dispar Eudromia_elegans Chauna_chavaria Anseranas_semipalmata Dendrocygna_bicolor Alectura_lathami Ortalis_ruficauda Rollulus_rouloul Phoenicopterus_ruber Podilymbus_podiceps Columba_livia Monias_benschi Pterocles_quadricinctus Corythaeola_cristata Opisthocomus_hoazin Ardeotis_australis …
	constraint node56 partial = Menura_novaehollandiae Climacteris_melanurus : Gansus_yumenensis Ichthyornis_dispar Eudromia_elegans Chauna_chavaria Anseranas_semipalmata Dendrocygna_bicolor Alectura_lathami Ortalis_ruficauda Rollulus_rouloul Phoenicopterus_ruber Podilymbus_podiceps Columba_livia Monias_benschi Pterocles_quadricinctus Corythaeola_cristata Opisthocomus_hoazin Ardeotis_australis Tapera…
	constraint node57 partial = Urocolius_macrourus Leptosomus_discolor Trogon_melanurus Upupa_epops Bucorvus_abyssinicus Alcedo_atthis Coracias_benghalensis Merops_orientalis Bucco_capensis Psilopogon_chrysopogon Jynx_torquilla : Gansus_yumenensis Ichthyornis_dispar Eudromia_elegans Chauna_chavaria Anseranas_semipalmata Dendrocygna_bicolor Alectura_lathami Ortalis_ruficauda Rollulus_rouloul Phoenico…
	constraint node58 partial = Leptosomus_discolor Trogon_melanurus Upupa_epops Bucorvus_abyssinicus Alcedo_atthis Coracias_benghalensis Merops_orientalis Bucco_capensis Psilopogon_chrysopogon Jynx_torquilla : Gansus_yumenensis Ichthyornis_dispar Eudromia_elegans Chauna_chavaria Anseranas_semipalmata Dendrocygna_bicolor Alectura_lathami Ortalis_ruficauda Rollulus_rouloul Phoenicopterus_ruber Podilym…
	constraint node59 partial = Trogon_melanurus Upupa_epops Bucorvus_abyssinicus Alcedo_atthis Coracias_benghalensis Merops_orientalis Bucco_capensis Psilopogon_chrysopogon Jynx_torquilla : Gansus_yumenensis Ichthyornis_dispar Eudromia_elegans Chauna_chavaria Anseranas_semipalmata Dendrocygna_bicolor Alectura_lathami Ortalis_ruficauda Rollulus_rouloul Phoenicopterus_ruber Podilymbus_podiceps Columba…
	constraint node60 partial = Upupa_epops Bucorvus_abyssinicus Alcedo_atthis Coracias_benghalensis Merops_orientalis Bucco_capensis Psilopogon_chrysopogon Jynx_torquilla : Gansus_yumenensis Ichthyornis_dispar Eudromia_elegans Chauna_chavaria Anseranas_semipalmata Dendrocygna_bicolor Alectura_lathami Ortalis_ruficauda Rollulus_rouloul Phoenicopterus_ruber Podilymbus_podiceps Columba_livia Monias_ben…
	constraint node61 partial = Upupa_epops Bucorvus_abyssinicus : Gansus_yumenensis Ichthyornis_dispar Eudromia_elegans Chauna_chavaria Anseranas_semipalmata Dendrocygna_bicolor Alectura_lathami Ortalis_ruficauda Rollulus_rouloul Phoenicopterus_ruber Podilymbus_podiceps Columba_livia Monias_benschi Pterocles_quadricinctus Corythaeola_cristata Opisthocomus_hoazin Ardeotis_australis Tapera_naevia Capr…
	constraint node62 partial = Alcedo_atthis Coracias_benghalensis Merops_orientalis Bucco_capensis Psilopogon_chrysopogon Jynx_torquilla : Gansus_yumenensis Ichthyornis_dispar Eudromia_elegans Chauna_chavaria Anseranas_semipalmata Dendrocygna_bicolor Alectura_lathami Ortalis_ruficauda Rollulus_rouloul Phoenicopterus_ruber Podilymbus_podiceps Columba_livia Monias_benschi Pterocles_quadricinctus Cory…
	constraint node63 partial = Alcedo_atthis Coracias_benghalensis Merops_orientalis : Gansus_yumenensis Ichthyornis_dispar Eudromia_elegans Chauna_chavaria Anseranas_semipalmata Dendrocygna_bicolor Alectura_lathami Ortalis_ruficauda Rollulus_rouloul Phoenicopterus_ruber Podilymbus_podiceps Columba_livia Monias_benschi Pterocles_quadricinctus Corythaeola_cristata Opisthocomus_hoazin Ardeotis_austral…
	constraint node64 partial = Coracias_benghalensis Merops_orientalis : Gansus_yumenensis Ichthyornis_dispar Eudromia_elegans Chauna_chavaria Anseranas_semipalmata Dendrocygna_bicolor Alectura_lathami Ortalis_ruficauda Rollulus_rouloul Phoenicopterus_ruber Podilymbus_podiceps Columba_livia Monias_benschi Pterocles_quadricinctus Corythaeola_cristata Opisthocomus_hoazin Ardeotis_australis Tapera_naev…
	constraint node65 partial = Bucco_capensis Psilopogon_chrysopogon Jynx_torquilla : Gansus_yumenensis Ichthyornis_dispar Eudromia_elegans Chauna_chavaria Anseranas_semipalmata Dendrocygna_bicolor Alectura_lathami Ortalis_ruficauda Rollulus_rouloul Phoenicopterus_ruber Podilymbus_podiceps Columba_livia Monias_benschi Pterocles_quadricinctus Corythaeola_cristata Opisthocomus_hoazin Ardeotis_australi…
	constraint node66 partial = Psilopogon_chrysopogon Jynx_torquilla : Gansus_yumenensis Ichthyornis_dispar Eudromia_elegans Chauna_chavaria Anseranas_semipalmata Dendrocygna_bicolor Alectura_lathami Ortalis_ruficauda Rollulus_rouloul Phoenicopterus_ruber Podilymbus_podiceps Columba_livia Monias_benschi Pterocles_quadricinctus Corythaeola_cristata Opisthocomus_hoazin Ardeotis_australis Tapera_naevia…
	prset topologypr = constraints(node1,node2,node3,node4,node5,node6,node7,node8,node9,node10,node11,node12,node13,node14,node15,node16,node17,node18,node19,node20,node21,node22,node23,node24,node25,node26,node27,node28,node29,node30,node31,node32,node33,node34,node35,node36,node37,node38,node39,node40,node41,node42,node43,node44,node45,node46,node47,node48,node49,node50,node51,node52,node53,node54…
	mcmcp temp = 0.1 nchain = 4 samplefreq = 4000 printfr = 1000 nruns = 2;
	mcmc ngen = 30000000;
	sumt contype=allcompat;
	sump;
END;]
